# Supplementary material for: A Simple Microbiome in the European Common Cuttlefish, Sepia officinalis
Source: mSystems. 2019 May 14;4(4):e00177-19. doi: 10.1128/mSystems.00177-19 (PMC6517690; doi:10.1128/mSystems.00177-19)
Supplement: TABLE S1 [file mSystems.00177-19-st001.xlsx]

## Sheet: new.csv
SampleType	Source	Treatment_Period	Period_date	Treatment_Group	ASV_Class	ASV_Order	ASV_Family	ASV_Genus	ASV_sequence	ASV_ID	avg	sd	sem	proportion
Cecum	Cuttlefish	1	20-21 June 2017	Preliminary	Flavobacteriia	Flavobacteriales	Flavobacteriaceae	unknown	TACGGAGGATTCTAGCGTTATCCGGAATCATTGGGTTTAAAGGGTCCGTAGGCGGAGATTTAAGTCAGGGGTGAAAGTTTATTGCTTAACGATAAAATTGCCTTTGATACTGGATTCCTTGAGTTATTGTGAAGTAGTTAGAATATGTAG	Flavobacteriaceae	0.0217854	0.0182297	0.0105249	2.18
Cecum	Cuttlefish	1	20-21 June 2017	Preliminary	Gammaproteobacteria	Thiotrichales	Piscirickettsiaceae		TACGGAGGGTTCGAGCGTTAATCGGAATTACTGGGCGTAAAGCGCGCGTAGGTGGATAGTTAAGTCAGATGTGAAATCCCTGGGCTCAACCTAGGAACTGCATTTGAAACTGATTATCTAGAGTATGGTAGAGGTGAGTGGAATTTCAGG	ASV3_Piscirickettsiaceae	0.000581088	0.00100647	0.000581088	0.06
Cecum	Cuttlefish	1	20-21 June 2017	Preliminary	Gammaproteobacteria	Vibrionales	Pseudoalteromonadaceae	Pseudoalteromounknowns	TACGGAGGGTGCGAGCGTTAATCGGAATTACTGGGCGTAAAGCGTACGCAGGCGGTTGATTAAGCGAGATGTGAAAGCCCCGGGCTCAACCTGGGAACTGCATTTCGAACTGGTCAACTAGAGTGTGATAGAGGGTGGTAGAATTTCAGG	Pseudoalteromonadaceae	0.000369783	0.000640484	0.000369783	0.04
Cecum	Cuttlefish	1	20-21 June 2017	Preliminary	Gammaproteobacteria	Vibrionales	Pseudoalteromonadaceae		TACGGAGGGTGCGAGCGTTAATCGGAATTACTGGGCGTAAAGCGCATGCAGGTGGTTTGTTAAGTCAGATGTGAAAGCCCGGGGCTCAACCTCGGAATAGCATTTGAAACTGGCAGACTAGAGTACTGTAGAGGGGGGTAGAATTTCAGG	Pseudoalteromonadaceae	0.00353127	0.0038931	0.00224768	0.35
Cecum	Cuttlefish	1	20-21 June 2017	Preliminary	Gammaproteobacteria	Vibrionales	Vibrionaceae	Photobacterium	TACGGAGGGTGCGAGCGTTAATCGGAATTACTGGGCGTAAAGCGCATGCAGGCGGTCTGTTAAGCAAGATGTGAAAGCCCGGGGCTCAACCTCGGAACAGCATTTTGAACTGGCAGACTAGAGTCTTGTAGAGGGGGGTAGAATTTCAGG	ASV2_Photobacterium	0.279812	0.347944	0.200885	27.98
Cecum	Cuttlefish	1	20-21 June 2017	Preliminary	Gammaproteobacteria	Vibrionales	Vibrionaceae	Vibrio	TACGGAGGGTGCGAGCGTTAATCGGAATTACTGGGCGTAAAGCGCATGCAGGTGGTTCGTTAAGTCAGATGTGAAAGCCCGGGGCTCAACCTCGGAACTGCATTTGAAACTGGCGGGCTAGAGTACTGTAGAGGGGGGTAGAATTTCAGG	Vibrio	9.17e-05	0.000158787	9.17e-05	0.01
Cecum	Cuttlefish	1	20-21 June 2017	Preliminary	Gammaproteobacteria	Vibrionales	Vibrionaceae	Vibrio	TACGGAGGGTGCGAGCGTTAATCGGAATTACTGGGCGTAAAGCGCATGCAGGTGGTTTGTTAAGTCAGATGTGAAAGCCCGGGGCTCAACCTCGGAACCGCATTTGAAACTGGCAGGCTAGAGTACTGTAGAGGGGGGTAGAATTTCAGG	ASV4_Vibrio_shrimp	0	0	0	0
Cecum	Cuttlefish	1	20-21 June 2017	Preliminary	Gammaproteobacteria	Vibrionales	Vibrionaceae	Vibrio	TACGGAGGGTGCGAGCGTTAATCGGAATTACTGGGCGTAAAGCGCATGTAGGTGGTTTGTTAAGTCAGATGTGAAAGCCCGGGGCTCAACCTCGGAAGGTCATTTGAAACTGGCGGGCTAGAGTTTTGTAGAGGGGGGTAGAATTTCAGG	ASV1_Vibrio	0.24724	0.135018	0.0779528	24.72
Cecum	Cuttlefish	1	20-21 June 2017	Preliminary	Gammaproteobacteria	Vibrionales	Vibrionaceae	unknown	TACGGAGGGTGCGAGCGTTAATCGGAATTACTGGGCGTAAAGCGCATGCAGGTGGTTCATTAAGTCAGATGTGAAAGCCCGGGGCTCAACCTCGGAACTGCATTTGAAACTGGTGAACTAGAGTACTGTAGAGGGGGGTAGAATTTCAGG	Vibrionaceae	0	0	0	0
Cecum	Cuttlefish	1	20-21 June 2017	Preliminary	Gammaproteobacteria	Vibrionales	Vibrionaceae	unknown	TACGGAGGGTGCGAGCGTTAATCGGAATTACTGGGCGTAAAGCGCATGCAGGTGGTTCATTAAGTCAGATGTGAAAGCCCGGGGCTCAACCTCGGAACTGCATTTGAAACTGGTGAACTAGAGTGCTGTAGAGGGGGGTAGAATTTCAGG	Vibrionaceae	0	0	0	0
Cecum	Cuttlefish	1	20-21 June 2017	Preliminary	Other	Other	Other	Other	Other	Other	0.446589	0.297651	0.171849	44.66
Cecum	Cuttlefish	2	25 September -10 October 2017	Control	Flavobacteriia	Flavobacteriales	Flavobacteriaceae	unknown	TACGGAGGATTCTAGCGTTATCCGGAATCATTGGGTTTAAAGGGTCCGTAGGCGGAGATTTAAGTCAGGGGTGAAAGTTTATTGCTTAACGATAAAATTGCCTTTGATACTGGATTCCTTGAGTTATTGTGAAGTAGTTAGAATATGTAG	Flavobacteriaceae	0.0294777	0.0646956	0.0228734	2.95
Cecum	Cuttlefish	2	25 September -10 October 2017	Control	Gammaproteobacteria	Thiotrichales	Piscirickettsiaceae	unknown	TACGGAGGGTTCGAGCGTTAATCGGAATTACTGGGCGTAAAGCGCGCGTAGGTGGATAGTTAAGTCAGATGTGAAATCCCTGGGCTCAACCTAGGAACTGCATTTGAAACTGATTATCTAGAGTATGGTAGAGGTGAGTGGAATTTCAGG	ASV3_Piscirickettsiaceae	0	0	0	0
Cecum	Cuttlefish	2	25 September -10 October 2017	Control	Gammaproteobacteria	Vibrionales	Pseudoalteromonadaceae	Pseudoalteromounknowns	TACGGAGGGTGCGAGCGTTAATCGGAATTACTGGGCGTAAAGCGTACGCAGGCGGTTGATTAAGCGAGATGTGAAAGCCCCGGGCTCAACCTGGGAACTGCATTTCGAACTGGTCAACTAGAGTGTGATAGAGGGTGGTAGAATTTCAGG	Pseudoalteromonadaceae	0	0	0	0
Cecum	Cuttlefish	2	25 September -10 October 2017	Control	Gammaproteobacteria	Vibrionales	Pseudoalteromonadaceae	unknown	TACGGAGGGTGCGAGCGTTAATCGGAATTACTGGGCGTAAAGCGCATGCAGGTGGTTTGTTAAGTCAGATGTGAAAGCCCGGGGCTCAACCTCGGAATAGCATTTGAAACTGGCAGACTAGAGTACTGTAGAGGGGGGTAGAATTTCAGG	Pseudoalteromonadaceae	0	0	0	0
Cecum	Cuttlefish	2	25 September -10 October 2017	Control	Gammaproteobacteria	Vibrionales	Vibrionaceae	Photobacterium	TACGGAGGGTGCGAGCGTTAATCGGAATTACTGGGCGTAAAGCGCATGCAGGCGGTCTGTTAAGCAAGATGTGAAAGCCCGGGGCTCAACCTCGGAACAGCATTTTGAACTGGCAGACTAGAGTCTTGTAGAGGGGGGTAGAATTTCAGG	ASV2_Photobacterium	0	0	0	0
Cecum	Cuttlefish	2	25 September -10 October 2017	Control	Gammaproteobacteria	Vibrionales	Vibrionaceae	Vibrio	TACGGAGGGTGCGAGCGTTAATCGGAATTACTGGGCGTAAAGCGCATGCAGGTGGTTCGTTAAGTCAGATGTGAAAGCCCGGGGCTCAACCTCGGAACTGCATTTGAAACTGGCGGGCTAGAGTACTGTAGAGGGGGGTAGAATTTCAGG	Vibrio	0.000270636	0.000765474	0.000270636	0.03
Cecum	Cuttlefish	2	25 September -10 October 2017	Control	Gammaproteobacteria	Vibrionales	Vibrionaceae	Vibrio	TACGGAGGGTGCGAGCGTTAATCGGAATTACTGGGCGTAAAGCGCATGCAGGTGGTTTGTTAAGTCAGATGTGAAAGCCCGGGGCTCAACCTCGGAACCGCATTTGAAACTGGCAGGCTAGAGTACTGTAGAGGGGGGTAGAATTTCAGG	ASV4_Vibrio_shrimp	0.00441514	0.0124879	0.00441514	0.44
Cecum	Cuttlefish	2	25 September -10 October 2017	Control	Gammaproteobacteria	Vibrionales	Vibrionaceae	Vibrio	TACGGAGGGTGCGAGCGTTAATCGGAATTACTGGGCGTAAAGCGCATGTAGGTGGTTTGTTAAGTCAGATGTGAAAGCCCGGGGCTCAACCTCGGAAGGTCATTTGAAACTGGCGGGCTAGAGTTTTGTAGAGGGGGGTAGAATTTCAGG	ASV1_Vibrio	0.436748	0.23388	0.0826892	43.67
Cecum	Cuttlefish	2	25 September -10 October 2017	Control	Gammaproteobacteria	Vibrionales	Vibrionaceae	unknown	TACGGAGGGTGCGAGCGTTAATCGGAATTACTGGGCGTAAAGCGCATGCAGGTGGTTCATTAAGTCAGATGTGAAAGCCCGGGGCTCAACCTCGGAACTGCATTTGAAACTGGTGAACTAGAGTACTGTAGAGGGGGGTAGAATTTCAGG	Vibrionaceae	0	0	0	0
Cecum	Cuttlefish	2	25 September -10 October 2017	Control	Gammaproteobacteria	Vibrionales	Vibrionaceae	unknown	TACGGAGGGTGCGAGCGTTAATCGGAATTACTGGGCGTAAAGCGCATGCAGGTGGTTCATTAAGTCAGATGTGAAAGCCCGGGGCTCAACCTCGGAACTGCATTTGAAACTGGTGAACTAGAGTGCTGTAGAGGGGGGTAGAATTTCAGG	Vibrionaceae	0	0	0	0
Cecum	Cuttlefish	2	25 September -10 October 2017	Control	Other	Other	Other	Other	Other	Other	0.488885	0.236242	0.0835241	48.89
Cecum	Cuttlefish	2	25 September -10 October 2017	Antibiotic treatment	Bacilli	Bacillales	Staphylococcaceae	Staphylococcus	TACGTAGGTGGCAAGCGTTATCCGGAATTATTGGGCGTAAAGCGCGCGTAGGCGGTTTTTTAAGTCTGATGTGAAAGCCCACGGCTCAACCGTGGAGGGTCATTGGAAACTGGAAAACTTGAGTGCAGAAGAGGAAAGTGGAATTCCATG	Staphylococcus	0.018494	0.022763	0.0065711	1.85
Cecum	Cuttlefish	2	25 September -10 October 2017	Antibiotic treatment	Betaproteobacteria	Burkholderiales	Comamonadaceae	unknown	TACGTAGGGTGCGAGCGTTAATCGGAATTACTGGGCGTAAAGCGTGCGCAGGCGGTCATGCAAGACAGAGGTGAAATCCCCGGGCTCAACCTGGGAACTGCCTTTGTGACTGCATGGCTGGAGTGCGGCAGAGGGGGATGGAATTCCGCG	Comamonadaceae	0.00156347	0.00435262	0.00125649	0.16
Cecum	Cuttlefish	2	25 September -10 October 2017	Antibiotic treatment	Betaproteobacteria	Burkholderiales	Oxalobacteraceae	Ralstonia	TACGTAGGGTCCAAGCGTTAATCGGAATTACTGGGCGTAAAGCGTGCGCAGGCGGTTGTGCAAGACCGATGTGAAATCCCCGAGCTTAACTTGGGAATTGCATTGGTGACTGCACGGCTAGAGTGTGTCAGAGGGGGGTAGAATTCCACG	Ralstonia	0.0125547	0.0148297	0.00428096	1.26
Cecum	Cuttlefish	2	25 September -10 October 2017	Antibiotic treatment	Chloroplast	Streptophyta	unknown	unknown	TACAGAGGATGCAAGCGTTATCCGGAATGATTGGGCGTAAAGCGTCTGTAGGTGGCTTTTTAAGTCCGCCGTCAAATCCCAGGGCTCAACCCTGGACAGGCGGTGGAAACTACCAAGCTGGAGTACGGTAGGGGCAGAGGGAATTTCCGG	Streptophyta	0.00141895	0.00463704	0.0013386	0.14
Cecum	Cuttlefish	2	25 September -10 October 2017	Antibiotic treatment	Flavobacteriia	Flavobacteriales	Flavobacteriaceae	unknown	TACGGAGGATTCTAGCGTTATCCGGAATCATTGGGTTTAAAGGGTCCGTAGGCGGAGATTTAAGTCAGGGGTGAAAGTTTATTGCTTAACGATAAAATTGCCTTTGATACTGGATTCCTTGAGTTATTGTGAAGTAGTTAGAATATGTAG	Flavobacteriaceae	0.00669109	0.0129485	0.00373792	0.67
Cecum	Cuttlefish	2	25 September -10 October 2017	Antibiotic treatment	Gammaproteobacteria	Enterobacteriales	Enterobacteriaceae	unknown	TACGGAGGGTGCAAGCGTTAATCGGAATTACTGGGCGTAAAGCGCACGCAGGCGGTTTGTTAAGTCAGATGTGAAATCCCCGGGCTCAACCTGGGAACTGCATCTGATACTGGCAAGCTTGAGTCTCGTAGAGGGGGGTAGAATTCCAGG	Enterobacteriaceae	0.0949237	0.0379615	0.0109585	9.49
Cecum	Cuttlefish	2	25 September -10 October 2017	Antibiotic treatment	Gammaproteobacteria	Thiotrichales	Piscirickettsiaceae	unknown	TACGGAGGGTTCGAGCGTTAATCGGAATTACTGGGCGTAAAGCGCGCGTAGGTGGATAGTTAAGTCAGATGTGAAATCCCTGGGCTCAACCTAGGAACTGCATTTGAAACTGATTATCTAGAGTATGGTAGAGGTGAGTGGAATTTCAGG	ASV3_Piscirickettsiaceae	0.00251353	0.00870714	0.00251353	0.25
Cecum	Cuttlefish	2	25 September -10 October 2017	Antibiotic treatment	Gammaproteobacteria	Vibrionales	Vibrionaceae	Vibrio	TACGGAGGGTGCGAGCGTTAATCGGAATTACTGGGCGTAAAGCGCATGTAGGTGGTTTGTTAAGTCAGATGTGAAAGCCCGGGGCTCAACCTCGGAAGGTCATTTGAAACTGGCGGGCTAGAGTTTTGTAGAGGGGGGTAGAATTTCAGG	ASV1_Vibrio	0.0639053	0.0869578	0.0251026	6.39
Cecum	Cuttlefish	2	25 September -10 October 2017	Antibiotic treatment	Gammaproteobacteria	Vibrionales	Vibrionaceae	Unknown	TACGGAGGGTGCGAGCGTTAATCGGAATTACTGGGCGTAAAGCGCATGCAGGTGGTTCATTAAGTCAGATGTGAAAGCCCGGGGCTCAACCTCGGAACTGCATTTGAAACTGGTGAACTAGAGTGCTGTAGAGGGGGGTAGAATTTCAGG	Vibrionaceae	0.000569087	0.00197138	0.000569087	0.06
Cecum	Cuttlefish	2	25 September -10 October 2017	Antibiotic treatment	Verruco-5	WCHB1-14	RFP12	Unknown	TACAGAGGTCGCAAGCGTTGTTCGGATTTACTGGGCGTAAAGGGCACGTAGGCGGTAAGGCGTGTCGGATGTGAAATCTCCGGGCTCAACCCGGAAAGTGCGTCCGAAACTACCATACTAGAGTCCGGGAGAGGGAATCGGAATATAGGG	RFP12	0.0527527	0.0485876	0.014026	5.28
Cecum	Cuttlefish	2	25 September -10 October 2017	Antibiotic treatment	Other	Other	Other	Other	Other	Other	0.668412	0.121481	0.0350685	66.84
Esophagus	Cuttlefish	1	20-21 June 2017	Preliminary	Flavobacteriia	Flavobacteriales	Flavobacteriaceae	unknown	TACGGAGGATTCTAGCGTTATCCGGAATCATTGGGTTTAAAGGGTCCGTAGGCGGAGATTTAAGTCAGGGGTGAAAGTTTATTGCTTAACGATAAAATTGCCTTTGATACTGGATTCCTTGAGTTATTGTGAAGTAGTTAGAATATGTAG	Flavobacteriaceae	0.00028538	0.000350856	0.000202567	0.03
Esophagus	Cuttlefish	1	20-21 June 2017	Preliminary	Gammaproteobacteria	Thiotrichales	Piscirickettsiaceae		TACGGAGGGTTCGAGCGTTAATCGGAATTACTGGGCGTAAAGCGCGCGTAGGTGGATAGTTAAGTCAGATGTGAAATCCCTGGGCTCAACCTAGGAACTGCATTTGAAACTGATTATCTAGAGTATGGTAGAGGTGAGTGGAATTTCAGG	ASV3_Piscirickettsiaceae	0	0	0	0
Esophagus	Cuttlefish	1	20-21 June 2017	Preliminary	Gammaproteobacteria	Vibrionales	Pseudoalteromonadaceae	Pseudoalteromounknowns	TACGGAGGGTGCGAGCGTTAATCGGAATTACTGGGCGTAAAGCGTACGCAGGCGGTTGATTAAGCGAGATGTGAAAGCCCCGGGCTCAACCTGGGAACTGCATTTCGAACTGGTCAACTAGAGTGTGATAGAGGGTGGTAGAATTTCAGG	Pseudoalteromonadaceae	0	0	0	0
Esophagus	Cuttlefish	1	20-21 June 2017	Preliminary	Gammaproteobacteria	Vibrionales	Pseudoalteromonadaceae		TACGGAGGGTGCGAGCGTTAATCGGAATTACTGGGCGTAAAGCGCATGCAGGTGGTTTGTTAAGTCAGATGTGAAAGCCCGGGGCTCAACCTCGGAATAGCATTTGAAACTGGCAGACTAGAGTACTGTAGAGGGGGGTAGAATTTCAGG	Pseudoalteromonadaceae	0	0	0	0
Esophagus	Cuttlefish	1	20-21 June 2017	Preliminary	Gammaproteobacteria	Vibrionales	Vibrionaceae	Photobacterium	TACGGAGGGTGCGAGCGTTAATCGGAATTACTGGGCGTAAAGCGCATGCAGGCGGTCTGTTAAGCAAGATGTGAAAGCCCGGGGCTCAACCTCGGAACAGCATTTTGAACTGGCAGACTAGAGTCTTGTAGAGGGGGGTAGAATTTCAGG	ASV2_Photobacterium	0.0678919	0.100536	0.0580447	6.79
Esophagus	Cuttlefish	1	20-21 June 2017	Preliminary	Gammaproteobacteria	Vibrionales	Vibrionaceae	Vibrio	TACGGAGGGTGCGAGCGTTAATCGGAATTACTGGGCGTAAAGCGCATGCAGGTGGTTCGTTAAGTCAGATGTGAAAGCCCGGGGCTCAACCTCGGAACTGCATTTGAAACTGGCGGGCTAGAGTACTGTAGAGGGGGGTAGAATTTCAGG	Vibrio	0	0	0	0
Esophagus	Cuttlefish	1	20-21 June 2017	Preliminary	Gammaproteobacteria	Vibrionales	Vibrionaceae	Vibrio	TACGGAGGGTGCGAGCGTTAATCGGAATTACTGGGCGTAAAGCGCATGCAGGTGGTTTGTTAAGTCAGATGTGAAAGCCCGGGGCTCAACCTCGGAACCGCATTTGAAACTGGCAGGCTAGAGTACTGTAGAGGGGGGTAGAATTTCAGG	ASV4_Vibrio_shrimp	0	0	0	0
Esophagus	Cuttlefish	1	20-21 June 2017	Preliminary	Gammaproteobacteria	Vibrionales	Vibrionaceae	Vibrio	TACGGAGGGTGCGAGCGTTAATCGGAATTACTGGGCGTAAAGCGCATGTAGGTGGTTTGTTAAGTCAGATGTGAAAGCCCGGGGCTCAACCTCGGAAGGTCATTTGAAACTGGCGGGCTAGAGTTTTGTAGAGGGGGGTAGAATTTCAGG	ASV1_Vibrio	0.924078	0.0975455	0.0563179	92.41
Esophagus	Cuttlefish	1	20-21 June 2017	Preliminary	Gammaproteobacteria	Vibrionales	Vibrionaceae	unknown	TACGGAGGGTGCGAGCGTTAATCGGAATTACTGGGCGTAAAGCGCATGCAGGTGGTTCATTAAGTCAGATGTGAAAGCCCGGGGCTCAACCTCGGAACTGCATTTGAAACTGGTGAACTAGAGTACTGTAGAGGGGGGTAGAATTTCAGG	Vibrionaceae	0	0	0	0
Esophagus	Cuttlefish	1	20-21 June 2017	Preliminary	Gammaproteobacteria	Vibrionales	Vibrionaceae	unknown	TACGGAGGGTGCGAGCGTTAATCGGAATTACTGGGCGTAAAGCGCATGCAGGTGGTTCATTAAGTCAGATGTGAAAGCCCGGGGCTCAACCTCGGAACTGCATTTGAAACTGGTGAACTAGAGTGCTGTAGAGGGGGGTAGAATTTCAGG	Vibrionaceae	0	0	0	0
Esophagus	Cuttlefish	1	20-21 June 2017	Preliminary	Other	Other	Other	Other	Other	Other	0.00774496	0.00334865	0.00193334	0.77
Esophagus	Cuttlefish	2	25 September -10 October 2017	Control	Flavobacteriia	Flavobacteriales	Flavobacteriaceae	unknown	TACGGAGGATTCTAGCGTTATCCGGAATCATTGGGTTTAAAGGGTCCGTAGGCGGAGATTTAAGTCAGGGGTGAAAGTTTATTGCTTAACGATAAAATTGCCTTTGATACTGGATTCCTTGAGTTATTGTGAAGTAGTTAGAATATGTAG	Flavobacteriaceae	0.000119305	0.000229163	8.66e-05	0.01
Esophagus	Cuttlefish	2	25 September -10 October 2017	Control	Gammaproteobacteria	Thiotrichales	Piscirickettsiaceae	unknown	TACGGAGGGTTCGAGCGTTAATCGGAATTACTGGGCGTAAAGCGCGCGTAGGTGGATAGTTAAGTCAGATGTGAAATCCCTGGGCTCAACCTAGGAACTGCATTTGAAACTGATTATCTAGAGTATGGTAGAGGTGAGTGGAATTTCAGG	ASV3_Piscirickettsiaceae	0	0	0	0
Esophagus	Cuttlefish	2	25 September -10 October 2017	Control	Gammaproteobacteria	Vibrionales	Pseudoalteromonadaceae	Pseudoalteromounknowns	TACGGAGGGTGCGAGCGTTAATCGGAATTACTGGGCGTAAAGCGTACGCAGGCGGTTGATTAAGCGAGATGTGAAAGCCCCGGGCTCAACCTGGGAACTGCATTTCGAACTGGTCAACTAGAGTGTGATAGAGGGTGGTAGAATTTCAGG	Pseudoalteromonadaceae	0	0	0	0
Esophagus	Cuttlefish	2	25 September -10 October 2017	Control	Gammaproteobacteria	Vibrionales	Pseudoalteromonadaceae	unknown	TACGGAGGGTGCGAGCGTTAATCGGAATTACTGGGCGTAAAGCGCATGCAGGTGGTTTGTTAAGTCAGATGTGAAAGCCCGGGGCTCAACCTCGGAATAGCATTTGAAACTGGCAGACTAGAGTACTGTAGAGGGGGGTAGAATTTCAGG	Pseudoalteromonadaceae	0	0	0	0
Esophagus	Cuttlefish	2	25 September -10 October 2017	Control	Gammaproteobacteria	Vibrionales	Vibrionaceae	Photobacterium	TACGGAGGGTGCGAGCGTTAATCGGAATTACTGGGCGTAAAGCGCATGCAGGCGGTCTGTTAAGCAAGATGTGAAAGCCCGGGGCTCAACCTCGGAACAGCATTTTGAACTGGCAGACTAGAGTCTTGTAGAGGGGGGTAGAATTTCAGG	ASV2_Photobacterium	2.27e-05	6e-05	2.27e-05	0
Esophagus	Cuttlefish	2	25 September -10 October 2017	Control	Gammaproteobacteria	Vibrionales	Vibrionaceae	Vibrio	TACGGAGGGTGCGAGCGTTAATCGGAATTACTGGGCGTAAAGCGCATGCAGGTGGTTCGTTAAGTCAGATGTGAAAGCCCGGGGCTCAACCTCGGAACTGCATTTGAAACTGGCGGGCTAGAGTACTGTAGAGGGGGGTAGAATTTCAGG	Vibrio	0	0	0	0
Esophagus	Cuttlefish	2	25 September -10 October 2017	Control	Gammaproteobacteria	Vibrionales	Vibrionaceae	Vibrio	TACGGAGGGTGCGAGCGTTAATCGGAATTACTGGGCGTAAAGCGCATGCAGGTGGTTTGTTAAGTCAGATGTGAAAGCCCGGGGCTCAACCTCGGAACCGCATTTGAAACTGGCAGGCTAGAGTACTGTAGAGGGGGGTAGAATTTCAGG	ASV4_Vibrio_shrimp	0	0	0	0
Esophagus	Cuttlefish	2	25 September -10 October 2017	Control	Gammaproteobacteria	Vibrionales	Vibrionaceae	Vibrio	TACGGAGGGTGCGAGCGTTAATCGGAATTACTGGGCGTAAAGCGCATGTAGGTGGTTTGTTAAGTCAGATGTGAAAGCCCGGGGCTCAACCTCGGAAGGTCATTTGAAACTGGCGGGCTAGAGTTTTGTAGAGGGGGGTAGAATTTCAGG	ASV1_Vibrio	0.995362	0.0115905	0.00438078	99.54
Esophagus	Cuttlefish	2	25 September -10 October 2017	Control	Gammaproteobacteria	Vibrionales	Vibrionaceae	unknown	TACGGAGGGTGCGAGCGTTAATCGGAATTACTGGGCGTAAAGCGCATGCAGGTGGTTCATTAAGTCAGATGTGAAAGCCCGGGGCTCAACCTCGGAACTGCATTTGAAACTGGTGAACTAGAGTACTGTAGAGGGGGGTAGAATTTCAGG	Vibrionaceae	0	0	0	0
Esophagus	Cuttlefish	2	25 September -10 October 2017	Control	Gammaproteobacteria	Vibrionales	Vibrionaceae	unknown	TACGGAGGGTGCGAGCGTTAATCGGAATTACTGGGCGTAAAGCGCATGCAGGTGGTTCATTAAGTCAGATGTGAAAGCCCGGGGCTCAACCTCGGAACTGCATTTGAAACTGGTGAACTAGAGTGCTGTAGAGGGGGGTAGAATTTCAGG	Vibrionaceae	0	0	0	0
Esophagus	Cuttlefish	2	25 September -10 October 2017	Control	Other	Other	Other	Other	Other	Other	0.00447879	0.0113434	0.00428742	0.45
Esophagus	Cuttlefish	2	25 September -10 October 2017	Antibiotic treatment	Bacilli	Bacillales	Staphylococcaceae	Staphylococcus	TACGTAGGTGGCAAGCGTTATCCGGAATTATTGGGCGTAAAGCGCGCGTAGGCGGTTTTTTAAGTCTGATGTGAAAGCCCACGGCTCAACCGTGGAGGGTCATTGGAAACTGGAAAACTTGAGTGCAGAAGAGGAAAGTGGAATTCCATG	Staphylococcus	0.00122257	0.00335221	0.000865537	0.12
Esophagus	Cuttlefish	2	25 September -10 October 2017	Antibiotic treatment	Betaproteobacteria	Burkholderiales	Comamonadaceae	unknown	TACGTAGGGTGCGAGCGTTAATCGGAATTACTGGGCGTAAAGCGTGCGCAGGCGGTCATGCAAGACAGAGGTGAAATCCCCGGGCTCAACCTGGGAACTGCCTTTGTGACTGCATGGCTGGAGTGCGGCAGAGGGGGATGGAATTCCGCG	Comamonadaceae	3.38e-05	0.000130847	3.38e-05	0
Esophagus	Cuttlefish	2	25 September -10 October 2017	Antibiotic treatment	Betaproteobacteria	Burkholderiales	Oxalobacteraceae	Ralstonia	TACGTAGGGTCCAAGCGTTAATCGGAATTACTGGGCGTAAAGCGTGCGCAGGCGGTTGTGCAAGACCGATGTGAAATCCCCGAGCTTAACTTGGGAATTGCATTGGTGACTGCACGGCTAGAGTGTGTCAGAGGGGGGTAGAATTCCACG	Ralstonia	0.000907575	0.00285455	0.000737041	0.09
Esophagus	Cuttlefish	2	25 September -10 October 2017	Antibiotic treatment	Chloroplast	Streptophyta	unknown	unknown	TACAGAGGATGCAAGCGTTATCCGGAATGATTGGGCGTAAAGCGTCTGTAGGTGGCTTTTTAAGTCCGCCGTCAAATCCCAGGGCTCAACCCTGGACAGGCGGTGGAAACTACCAAGCTGGAGTACGGTAGGGGCAGAGGGAATTTCCGG	Streptophyta	0.00116359	0.00379335	0.00097944	0.12
Esophagus	Cuttlefish	2	25 September -10 October 2017	Antibiotic treatment	Flavobacteriia	Flavobacteriales	Flavobacteriaceae	unknown	TACGGAGGATTCTAGCGTTATCCGGAATCATTGGGTTTAAAGGGTCCGTAGGCGGAGATTTAAGTCAGGGGTGAAAGTTTATTGCTTAACGATAAAATTGCCTTTGATACTGGATTCCTTGAGTTATTGTGAAGTAGTTAGAATATGTAG	Flavobacteriaceae	0.00123839	0.00257848	0.00066576	0.12
Esophagus	Cuttlefish	2	25 September -10 October 2017	Antibiotic treatment	Gammaproteobacteria	Enterobacteriales	Enterobacteriaceae	unknown	TACGGAGGGTGCAAGCGTTAATCGGAATTACTGGGCGTAAAGCGCACGCAGGCGGTTTGTTAAGTCAGATGTGAAATCCCCGGGCTCAACCTGGGAACTGCATCTGATACTGGCAAGCTTGAGTCTCGTAGAGGGGGGTAGAATTCCAGG	Enterobacteriaceae	0.00474106	0.00978189	0.00252567	0.47
Esophagus	Cuttlefish	2	25 September -10 October 2017	Antibiotic treatment	Gammaproteobacteria	Thiotrichales	Piscirickettsiaceae	unknown	TACGGAGGGTTCGAGCGTTAATCGGAATTACTGGGCGTAAAGCGCGCGTAGGTGGATAGTTAAGTCAGATGTGAAATCCCTGGGCTCAACCTAGGAACTGCATTTGAAACTGATTATCTAGAGTATGGTAGAGGTGAGTGGAATTTCAGG	ASV3_Piscirickettsiaceae	0.000345206	0.00110128	0.000284349	0.03
Esophagus	Cuttlefish	2	25 September -10 October 2017	Antibiotic treatment	Gammaproteobacteria	Vibrionales	Vibrionaceae	Vibrio	TACGGAGGGTGCGAGCGTTAATCGGAATTACTGGGCGTAAAGCGCATGTAGGTGGTTTGTTAAGTCAGATGTGAAAGCCCGGGGCTCAACCTCGGAAGGTCATTTGAAACTGGCGGGCTAGAGTTTTGTAGAGGGGGGTAGAATTTCAGG	ASV1_Vibrio	0.943939	0.107535	0.0277654	94.39
Esophagus	Cuttlefish	2	25 September -10 October 2017	Antibiotic treatment	Gammaproteobacteria	Vibrionales	Vibrionaceae	Unknown	TACGGAGGGTGCGAGCGTTAATCGGAATTACTGGGCGTAAAGCGCATGCAGGTGGTTCATTAAGTCAGATGTGAAAGCCCGGGGCTCAACCTCGGAACTGCATTTGAAACTGGTGAACTAGAGTGCTGTAGAGGGGGGTAGAATTTCAGG	Vibrionaceae	0	0	0	0
Esophagus	Cuttlefish	2	25 September -10 October 2017	Antibiotic treatment	Verruco-5	WCHB1-14	RFP12	Unknown	TACAGAGGTCGCAAGCGTTGTTCGGATTTACTGGGCGTAAAGGGCACGTAGGCGGTAAGGCGTGTCGGATGTGAAATCTCCGGGCTCAACCCGGAAAGTGCGTCCGAAACTACCATACTAGAGTCCGGGAGAGGGAATCGGAATATAGGG	RFP12	0.00601085	0.0129117	0.0033338	0.6
Esophagus	Cuttlefish	2	25 September -10 October 2017	Antibiotic treatment	Other	Other	Other	Other	Other	Other	0.0380655	0.0711981	0.0183833	3.81
Gill	Cuttlefish	1	20-21 June 2017	Preliminary	Flavobacteriia	Flavobacteriales	Flavobacteriaceae	unknown	TACGGAGGATTCTAGCGTTATCCGGAATCATTGGGTTTAAAGGGTCCGTAGGCGGAGATTTAAGTCAGGGGTGAAAGTTTATTGCTTAACGATAAAATTGCCTTTGATACTGGATTCCTTGAGTTATTGTGAAGTAGTTAGAATATGTAG	Flavobacteriaceae	0	0	0	0
Gill	Cuttlefish	1	20-21 June 2017	Preliminary	Gammaproteobacteria	Thiotrichales	Piscirickettsiaceae		TACGGAGGGTTCGAGCGTTAATCGGAATTACTGGGCGTAAAGCGCGCGTAGGTGGATAGTTAAGTCAGATGTGAAATCCCTGGGCTCAACCTAGGAACTGCATTTGAAACTGATTATCTAGAGTATGGTAGAGGTGAGTGGAATTTCAGG	ASV3_Piscirickettsiaceae	0.790469	0.105802	0.0610846	79.05
Gill	Cuttlefish	1	20-21 June 2017	Preliminary	Gammaproteobacteria	Vibrionales	Pseudoalteromonadaceae	Pseudoalteromounknowns	TACGGAGGGTGCGAGCGTTAATCGGAATTACTGGGCGTAAAGCGTACGCAGGCGGTTGATTAAGCGAGATGTGAAAGCCCCGGGCTCAACCTGGGAACTGCATTTCGAACTGGTCAACTAGAGTGTGATAGAGGGTGGTAGAATTTCAGG	Pseudoalteromonadaceae	0	0	0	0
Gill	Cuttlefish	1	20-21 June 2017	Preliminary	Gammaproteobacteria	Vibrionales	Pseudoalteromonadaceae		TACGGAGGGTGCGAGCGTTAATCGGAATTACTGGGCGTAAAGCGCATGCAGGTGGTTTGTTAAGTCAGATGTGAAAGCCCGGGGCTCAACCTCGGAATAGCATTTGAAACTGGCAGACTAGAGTACTGTAGAGGGGGGTAGAATTTCAGG	Pseudoalteromonadaceae	0	0	0	0
Gill	Cuttlefish	1	20-21 June 2017	Preliminary	Gammaproteobacteria	Vibrionales	Vibrionaceae	Photobacterium	TACGGAGGGTGCGAGCGTTAATCGGAATTACTGGGCGTAAAGCGCATGCAGGCGGTCTGTTAAGCAAGATGTGAAAGCCCGGGGCTCAACCTCGGAACAGCATTTTGAACTGGCAGACTAGAGTCTTGTAGAGGGGGGTAGAATTTCAGG	ASV2_Photobacterium	0.000650373	0.00112648	0.000650373	0.07
Gill	Cuttlefish	1	20-21 June 2017	Preliminary	Gammaproteobacteria	Vibrionales	Vibrionaceae	Vibrio	TACGGAGGGTGCGAGCGTTAATCGGAATTACTGGGCGTAAAGCGCATGCAGGTGGTTCGTTAAGTCAGATGTGAAAGCCCGGGGCTCAACCTCGGAACTGCATTTGAAACTGGCGGGCTAGAGTACTGTAGAGGGGGGTAGAATTTCAGG	Vibrio	0	0	0	0
Gill	Cuttlefish	1	20-21 June 2017	Preliminary	Gammaproteobacteria	Vibrionales	Vibrionaceae	Vibrio	TACGGAGGGTGCGAGCGTTAATCGGAATTACTGGGCGTAAAGCGCATGCAGGTGGTTTGTTAAGTCAGATGTGAAAGCCCGGGGCTCAACCTCGGAACCGCATTTGAAACTGGCAGGCTAGAGTACTGTAGAGGGGGGTAGAATTTCAGG	ASV4_Vibrio_shrimp	0	0	0	0
Gill	Cuttlefish	1	20-21 June 2017	Preliminary	Gammaproteobacteria	Vibrionales	Vibrionaceae	Vibrio	TACGGAGGGTGCGAGCGTTAATCGGAATTACTGGGCGTAAAGCGCATGTAGGTGGTTTGTTAAGTCAGATGTGAAAGCCCGGGGCTCAACCTCGGAAGGTCATTTGAAACTGGCGGGCTAGAGTTTTGTAGAGGGGGGTAGAATTTCAGG	ASV1_Vibrio	0	0	0	0
Gill	Cuttlefish	1	20-21 June 2017	Preliminary	Gammaproteobacteria	Vibrionales	Vibrionaceae	unknown	TACGGAGGGTGCGAGCGTTAATCGGAATTACTGGGCGTAAAGCGCATGCAGGTGGTTCATTAAGTCAGATGTGAAAGCCCGGGGCTCAACCTCGGAACTGCATTTGAAACTGGTGAACTAGAGTACTGTAGAGGGGGGTAGAATTTCAGG	Vibrionaceae	0	0	0	0
Gill	Cuttlefish	1	20-21 June 2017	Preliminary	Gammaproteobacteria	Vibrionales	Vibrionaceae	unknown	TACGGAGGGTGCGAGCGTTAATCGGAATTACTGGGCGTAAAGCGCATGCAGGTGGTTCATTAAGTCAGATGTGAAAGCCCGGGGCTCAACCTCGGAACTGCATTTGAAACTGGTGAACTAGAGTGCTGTAGAGGGGGGTAGAATTTCAGG	Vibrionaceae	0	0	0	0
Gill	Cuttlefish	1	20-21 June 2017	Preliminary	Other	Other	Other	Other	Other	Other	0.20888	0.104681	0.0604375	20.89
Gill	Cuttlefish	2	25 September -10 October 2017	Control	Flavobacteriia	Flavobacteriales	Flavobacteriaceae	unknown	TACGGAGGATTCTAGCGTTATCCGGAATCATTGGGTTTAAAGGGTCCGTAGGCGGAGATTTAAGTCAGGGGTGAAAGTTTATTGCTTAACGATAAAATTGCCTTTGATACTGGATTCCTTGAGTTATTGTGAAGTAGTTAGAATATGTAG	Flavobacteriaceae	0.000345923	0.000389557	0.000137729	0.03
Gill	Cuttlefish	2	25 September -10 October 2017	Control	Gammaproteobacteria	Thiotrichales	Piscirickettsiaceae	unknown	TACGGAGGGTTCGAGCGTTAATCGGAATTACTGGGCGTAAAGCGCGCGTAGGTGGATAGTTAAGTCAGATGTGAAATCCCTGGGCTCAACCTAGGAACTGCATTTGAAACTGATTATCTAGAGTATGGTAGAGGTGAGTGGAATTTCAGG	ASV3_Piscirickettsiaceae	0.969332	0.0254801	0.00900857	96.93
Gill	Cuttlefish	2	25 September -10 October 2017	Control	Gammaproteobacteria	Vibrionales	Pseudoalteromonadaceae	Pseudoalteromounknowns	TACGGAGGGTGCGAGCGTTAATCGGAATTACTGGGCGTAAAGCGTACGCAGGCGGTTGATTAAGCGAGATGTGAAAGCCCCGGGCTCAACCTGGGAACTGCATTTCGAACTGGTCAACTAGAGTGTGATAGAGGGTGGTAGAATTTCAGG	Pseudoalteromonadaceae	5.29e-05	9.79e-05	3.46e-05	0.01
Gill	Cuttlefish	2	25 September -10 October 2017	Control	Gammaproteobacteria	Vibrionales	Pseudoalteromonadaceae	unknown	TACGGAGGGTGCGAGCGTTAATCGGAATTACTGGGCGTAAAGCGCATGCAGGTGGTTTGTTAAGTCAGATGTGAAAGCCCGGGGCTCAACCTCGGAATAGCATTTGAAACTGGCAGACTAGAGTACTGTAGAGGGGGGTAGAATTTCAGG	Pseudoalteromonadaceae	7.15e-05	0.000100112	3.54e-05	0.01
Gill	Cuttlefish	2	25 September -10 October 2017	Control	Gammaproteobacteria	Vibrionales	Vibrionaceae	Photobacterium	TACGGAGGGTGCGAGCGTTAATCGGAATTACTGGGCGTAAAGCGCATGCAGGCGGTCTGTTAAGCAAGATGTGAAAGCCCGGGGCTCAACCTCGGAACAGCATTTTGAACTGGCAGACTAGAGTCTTGTAGAGGGGGGTAGAATTTCAGG	ASV2_Photobacterium	0	0	0	0
Gill	Cuttlefish	2	25 September -10 October 2017	Control	Gammaproteobacteria	Vibrionales	Vibrionaceae	Vibrio	TACGGAGGGTGCGAGCGTTAATCGGAATTACTGGGCGTAAAGCGCATGCAGGTGGTTCGTTAAGTCAGATGTGAAAGCCCGGGGCTCAACCTCGGAACTGCATTTGAAACTGGCGGGCTAGAGTACTGTAGAGGGGGGTAGAATTTCAGG	Vibrio	2.64e-05	7.46e-05	2.64e-05	0
Gill	Cuttlefish	2	25 September -10 October 2017	Control	Gammaproteobacteria	Vibrionales	Vibrionaceae	Vibrio	TACGGAGGGTGCGAGCGTTAATCGGAATTACTGGGCGTAAAGCGCATGCAGGTGGTTTGTTAAGTCAGATGTGAAAGCCCGGGGCTCAACCTCGGAACCGCATTTGAAACTGGCAGGCTAGAGTACTGTAGAGGGGGGTAGAATTTCAGG	ASV4_Vibrio_shrimp	2.65e-05	7.48e-05	2.65e-05	0
Gill	Cuttlefish	2	25 September -10 October 2017	Control	Gammaproteobacteria	Vibrionales	Vibrionaceae	Vibrio	TACGGAGGGTGCGAGCGTTAATCGGAATTACTGGGCGTAAAGCGCATGTAGGTGGTTTGTTAAGTCAGATGTGAAAGCCCGGGGCTCAACCTCGGAAGGTCATTTGAAACTGGCGGGCTAGAGTTTTGTAGAGGGGGGTAGAATTTCAGG	ASV1_Vibrio	0.000663085	0.000416001	0.000147079	0.07
Gill	Cuttlefish	2	25 September -10 October 2017	Control	Gammaproteobacteria	Vibrionales	Vibrionaceae	unknown	TACGGAGGGTGCGAGCGTTAATCGGAATTACTGGGCGTAAAGCGCATGCAGGTGGTTCATTAAGTCAGATGTGAAAGCCCGGGGCTCAACCTCGGAACTGCATTTGAAACTGGTGAACTAGAGTACTGTAGAGGGGGGTAGAATTTCAGG	Vibrionaceae	0	0	0	0
Gill	Cuttlefish	2	25 September -10 October 2017	Control	Gammaproteobacteria	Vibrionales	Vibrionaceae	unknown	TACGGAGGGTGCGAGCGTTAATCGGAATTACTGGGCGTAAAGCGCATGCAGGTGGTTCATTAAGTCAGATGTGAAAGCCCGGGGCTCAACCTCGGAACTGCATTTGAAACTGGTGAACTAGAGTGCTGTAGAGGGGGGTAGAATTTCAGG	Vibrionaceae	0	0	0	0
Gill	Cuttlefish	2	25 September -10 October 2017	Control	Other	Other	Other	Other	Other	Other	0.0261853	0.0221466	0.00783001	2.62
Gill	Cuttlefish	2	25 September -10 October 2017	Antibiotic treatment	Bacilli	Bacillales	Staphylococcaceae	Staphylococcus	TACGTAGGTGGCAAGCGTTATCCGGAATTATTGGGCGTAAAGCGCGCGTAGGCGGTTTTTTAAGTCTGATGTGAAAGCCCACGGCTCAACCGTGGAGGGTCATTGGAAACTGGAAAACTTGAGTGCAGAAGAGGAAAGTGGAATTCCATG	Staphylococcus	0.000654739	0.00165217	0.000441561	0.07
Gill	Cuttlefish	2	25 September -10 October 2017	Antibiotic treatment	Betaproteobacteria	Burkholderiales	Comamonadaceae	unknown	TACGTAGGGTGCGAGCGTTAATCGGAATTACTGGGCGTAAAGCGTGCGCAGGCGGTCATGCAAGACAGAGGTGAAATCCCCGGGCTCAACCTGGGAACTGCCTTTGTGACTGCATGGCTGGAGTGCGGCAGAGGGGGATGGAATTCCGCG	Comamonadaceae	0.0357663	0.0909236	0.0243003	3.58
Gill	Cuttlefish	2	25 September -10 October 2017	Antibiotic treatment	Betaproteobacteria	Burkholderiales	Oxalobacteraceae	Ralstonia	TACGTAGGGTCCAAGCGTTAATCGGAATTACTGGGCGTAAAGCGTGCGCAGGCGGTTGTGCAAGACCGATGTGAAATCCCCGAGCTTAACTTGGGAATTGCATTGGTGACTGCACGGCTAGAGTGTGTCAGAGGGGGGTAGAATTCCACG	Ralstonia	0.000188583	0.00032465	8.68e-05	0.02
Gill	Cuttlefish	2	25 September -10 October 2017	Antibiotic treatment	Chloroplast	Streptophyta	unknown	unknown	TACAGAGGATGCAAGCGTTATCCGGAATGATTGGGCGTAAAGCGTCTGTAGGTGGCTTTTTAAGTCCGCCGTCAAATCCCAGGGCTCAACCCTGGACAGGCGGTGGAAACTACCAAGCTGGAGTACGGTAGGGGCAGAGGGAATTTCCGG	Streptophyta	4.1e-05	0.00015354	4.1e-05	0
Gill	Cuttlefish	2	25 September -10 October 2017	Antibiotic treatment	Flavobacteriia	Flavobacteriales	Flavobacteriaceae	unknown	TACGGAGGATTCTAGCGTTATCCGGAATCATTGGGTTTAAAGGGTCCGTAGGCGGAGATTTAAGTCAGGGGTGAAAGTTTATTGCTTAACGATAAAATTGCCTTTGATACTGGATTCCTTGAGTTATTGTGAAGTAGTTAGAATATGTAG	Flavobacteriaceae	0.000331685	0.000694642	0.000185651	0.03
Gill	Cuttlefish	2	25 September -10 October 2017	Antibiotic treatment	Gammaproteobacteria	Enterobacteriales	Enterobacteriaceae	unknown	TACGGAGGGTGCAAGCGTTAATCGGAATTACTGGGCGTAAAGCGCACGCAGGCGGTTTGTTAAGTCAGATGTGAAATCCCCGGGCTCAACCTGGGAACTGCATCTGATACTGGCAAGCTTGAGTCTCGTAGAGGGGGGTAGAATTCCAGG	Enterobacteriaceae	0.00973541	0.0109238	0.00291951	0.97
Gill	Cuttlefish	2	25 September -10 October 2017	Antibiotic treatment	Gammaproteobacteria	Thiotrichales	Piscirickettsiaceae	unknown	TACGGAGGGTTCGAGCGTTAATCGGAATTACTGGGCGTAAAGCGCGCGTAGGTGGATAGTTAAGTCAGATGTGAAATCCCTGGGCTCAACCTAGGAACTGCATTTGAAACTGATTATCTAGAGTATGGTAGAGGTGAGTGGAATTTCAGG	ASV3_Piscirickettsiaceae	0.823762	0.19024	0.0508439	82.38
Gill	Cuttlefish	2	25 September -10 October 2017	Antibiotic treatment	Gammaproteobacteria	Vibrionales	Vibrionaceae	Vibrio	TACGGAGGGTGCGAGCGTTAATCGGAATTACTGGGCGTAAAGCGCATGTAGGTGGTTTGTTAAGTCAGATGTGAAAGCCCGGGGCTCAACCTCGGAAGGTCATTTGAAACTGGCGGGCTAGAGTTTTGTAGAGGGGGGTAGAATTTCAGG	ASV1_Vibrio	0.000616488	0.000333808	8.92e-05	0.06
Gill	Cuttlefish	2	25 September -10 October 2017	Antibiotic treatment	Gammaproteobacteria	Vibrionales	Vibrionaceae	Unknown	TACGGAGGGTGCGAGCGTTAATCGGAATTACTGGGCGTAAAGCGCATGCAGGTGGTTCATTAAGTCAGATGTGAAAGCCCGGGGCTCAACCTCGGAACTGCATTTGAAACTGGTGAACTAGAGTGCTGTAGAGGGGGGTAGAATTTCAGG	Vibrionaceae	1.16e-05	4.34e-05	1.16e-05	0
Gill	Cuttlefish	2	25 September -10 October 2017	Antibiotic treatment	Verruco-5	WCHB1-14	RFP12	Unknown	TACAGAGGTCGCAAGCGTTGTTCGGATTTACTGGGCGTAAAGGGCACGTAGGCGGTAAGGCGTGTCGGATGTGAAATCTCCGGGCTCAACCCGGAAAGTGCGTCCGAAACTACCATACTAGAGTCCGGGAGAGGGAATCGGAATATAGGG	RFP12	0.00510219	0.00697638	0.00186451	0.51
Gill	Cuttlefish	2	25 September -10 October 2017	Antibiotic treatment	Other	Other	Other	Other	Other	Other	0.113445	0.101259	0.0270627	11.34
Intestine	Cuttlefish	1	20-21 June 2017	Preliminary	Flavobacteriia	Flavobacteriales	Flavobacteriaceae	unknown	TACGGAGGATTCTAGCGTTATCCGGAATCATTGGGTTTAAAGGGTCCGTAGGCGGAGATTTAAGTCAGGGGTGAAAGTTTATTGCTTAACGATAAAATTGCCTTTGATACTGGATTCCTTGAGTTATTGTGAAGTAGTTAGAATATGTAG	Flavobacteriaceae	0.00314865	0.00550527	0.00275263	0.31
Intestine	Cuttlefish	1	20-21 June 2017	Preliminary	Gammaproteobacteria	Thiotrichales	Piscirickettsiaceae		TACGGAGGGTTCGAGCGTTAATCGGAATTACTGGGCGTAAAGCGCGCGTAGGTGGATAGTTAAGTCAGATGTGAAATCCCTGGGCTCAACCTAGGAACTGCATTTGAAACTGATTATCTAGAGTATGGTAGAGGTGAGTGGAATTTCAGG	ASV3_Piscirickettsiaceae	0	0	0	0
Intestine	Cuttlefish	1	20-21 June 2017	Preliminary	Gammaproteobacteria	Vibrionales	Pseudoalteromonadaceae	Pseudoalteromounknowns	TACGGAGGGTGCGAGCGTTAATCGGAATTACTGGGCGTAAAGCGTACGCAGGCGGTTGATTAAGCGAGATGTGAAAGCCCCGGGCTCAACCTGGGAACTGCATTTCGAACTGGTCAACTAGAGTGTGATAGAGGGTGGTAGAATTTCAGG	Pseudoalteromonadaceae	0	0	0	0
Intestine	Cuttlefish	1	20-21 June 2017	Preliminary	Gammaproteobacteria	Vibrionales	Pseudoalteromonadaceae		TACGGAGGGTGCGAGCGTTAATCGGAATTACTGGGCGTAAAGCGCATGCAGGTGGTTTGTTAAGTCAGATGTGAAAGCCCGGGGCTCAACCTCGGAATAGCATTTGAAACTGGCAGACTAGAGTACTGTAGAGGGGGGTAGAATTTCAGG	Pseudoalteromonadaceae	0	0	0	0
Intestine	Cuttlefish	1	20-21 June 2017	Preliminary	Gammaproteobacteria	Vibrionales	Vibrionaceae	Photobacterium	TACGGAGGGTGCGAGCGTTAATCGGAATTACTGGGCGTAAAGCGCATGCAGGCGGTCTGTTAAGCAAGATGTGAAAGCCCGGGGCTCAACCTCGGAACAGCATTTTGAACTGGCAGACTAGAGTCTTGTAGAGGGGGGTAGAATTTCAGG	ASV2_Photobacterium	0.498223	0.574696	0.287348	49.82
Intestine	Cuttlefish	1	20-21 June 2017	Preliminary	Gammaproteobacteria	Vibrionales	Vibrionaceae	Vibrio	TACGGAGGGTGCGAGCGTTAATCGGAATTACTGGGCGTAAAGCGCATGCAGGTGGTTCGTTAAGTCAGATGTGAAAGCCCGGGGCTCAACCTCGGAACTGCATTTGAAACTGGCGGGCTAGAGTACTGTAGAGGGGGGTAGAATTTCAGG	Vibrio	0	0	0	0
Intestine	Cuttlefish	1	20-21 June 2017	Preliminary	Gammaproteobacteria	Vibrionales	Vibrionaceae	Vibrio	TACGGAGGGTGCGAGCGTTAATCGGAATTACTGGGCGTAAAGCGCATGCAGGTGGTTTGTTAAGTCAGATGTGAAAGCCCGGGGCTCAACCTCGGAACCGCATTTGAAACTGGCAGGCTAGAGTACTGTAGAGGGGGGTAGAATTTCAGG	ASV4_Vibrio_shrimp	0	0	0	0
Intestine	Cuttlefish	1	20-21 June 2017	Preliminary	Gammaproteobacteria	Vibrionales	Vibrionaceae	Vibrio	TACGGAGGGTGCGAGCGTTAATCGGAATTACTGGGCGTAAAGCGCATGTAGGTGGTTTGTTAAGTCAGATGTGAAAGCCCGGGGCTCAACCTCGGAAGGTCATTTGAAACTGGCGGGCTAGAGTTTTGTAGAGGGGGGTAGAATTTCAGG	ASV1_Vibrio	0.216062	0.421088	0.210544	21.61
Intestine	Cuttlefish	1	20-21 June 2017	Preliminary	Gammaproteobacteria	Vibrionales	Vibrionaceae	unknown	TACGGAGGGTGCGAGCGTTAATCGGAATTACTGGGCGTAAAGCGCATGCAGGTGGTTCATTAAGTCAGATGTGAAAGCCCGGGGCTCAACCTCGGAACTGCATTTGAAACTGGTGAACTAGAGTACTGTAGAGGGGGGTAGAATTTCAGG	Vibrionaceae	0	0	0	0
Intestine	Cuttlefish	1	20-21 June 2017	Preliminary	Gammaproteobacteria	Vibrionales	Vibrionaceae	unknown	TACGGAGGGTGCGAGCGTTAATCGGAATTACTGGGCGTAAAGCGCATGCAGGTGGTTCATTAAGTCAGATGTGAAAGCCCGGGGCTCAACCTCGGAACTGCATTTGAAACTGGTGAACTAGAGTGCTGTAGAGGGGGGTAGAATTTCAGG	Vibrionaceae	0	0	0	0
Intestine	Cuttlefish	1	20-21 June 2017	Preliminary	Other	Other	Other	Other	Other	Other	0.282518	0.471233	0.235617	28.25
Intestine	Cuttlefish	2	25 September -10 October 2017	Control	Flavobacteriia	Flavobacteriales	Flavobacteriaceae	unknown	TACGGAGGATTCTAGCGTTATCCGGAATCATTGGGTTTAAAGGGTCCGTAGGCGGAGATTTAAGTCAGGGGTGAAAGTTTATTGCTTAACGATAAAATTGCCTTTGATACTGGATTCCTTGAGTTATTGTGAAGTAGTTAGAATATGTAG	Flavobacteriaceae	0.0383041	0.0314126	0.011106	3.83
Intestine	Cuttlefish	2	25 September -10 October 2017	Control	Gammaproteobacteria	Thiotrichales	Piscirickettsiaceae	unknown	TACGGAGGGTTCGAGCGTTAATCGGAATTACTGGGCGTAAAGCGCGCGTAGGTGGATAGTTAAGTCAGATGTGAAATCCCTGGGCTCAACCTAGGAACTGCATTTGAAACTGATTATCTAGAGTATGGTAGAGGTGAGTGGAATTTCAGG	ASV3_Piscirickettsiaceae	0	0	0	0
Intestine	Cuttlefish	2	25 September -10 October 2017	Control	Gammaproteobacteria	Vibrionales	Pseudoalteromonadaceae	Pseudoalteromounknowns	TACGGAGGGTGCGAGCGTTAATCGGAATTACTGGGCGTAAAGCGTACGCAGGCGGTTGATTAAGCGAGATGTGAAAGCCCCGGGCTCAACCTGGGAACTGCATTTCGAACTGGTCAACTAGAGTGTGATAGAGGGTGGTAGAATTTCAGG	Pseudoalteromonadaceae	0	0	0	0
Intestine	Cuttlefish	2	25 September -10 October 2017	Control	Gammaproteobacteria	Vibrionales	Pseudoalteromonadaceae	unknown	TACGGAGGGTGCGAGCGTTAATCGGAATTACTGGGCGTAAAGCGCATGCAGGTGGTTTGTTAAGTCAGATGTGAAAGCCCGGGGCTCAACCTCGGAATAGCATTTGAAACTGGCAGACTAGAGTACTGTAGAGGGGGGTAGAATTTCAGG	Pseudoalteromonadaceae	0	0	0	0
Intestine	Cuttlefish	2	25 September -10 October 2017	Control	Gammaproteobacteria	Vibrionales	Vibrionaceae	Photobacterium	TACGGAGGGTGCGAGCGTTAATCGGAATTACTGGGCGTAAAGCGCATGCAGGCGGTCTGTTAAGCAAGATGTGAAAGCCCGGGGCTCAACCTCGGAACAGCATTTTGAACTGGCAGACTAGAGTCTTGTAGAGGGGGGTAGAATTTCAGG	ASV2_Photobacterium	0.00558967	0.0153522	0.00542782	0.56
Intestine	Cuttlefish	2	25 September -10 October 2017	Control	Gammaproteobacteria	Vibrionales	Vibrionaceae	Vibrio	TACGGAGGGTGCGAGCGTTAATCGGAATTACTGGGCGTAAAGCGCATGCAGGTGGTTCGTTAAGTCAGATGTGAAAGCCCGGGGCTCAACCTCGGAACTGCATTTGAAACTGGCGGGCTAGAGTACTGTAGAGGGGGGTAGAATTTCAGG	Vibrio	0.000401786	0.00113642	0.000401786	0.04
Intestine	Cuttlefish	2	25 September -10 October 2017	Control	Gammaproteobacteria	Vibrionales	Vibrionaceae	Vibrio	TACGGAGGGTGCGAGCGTTAATCGGAATTACTGGGCGTAAAGCGCATGCAGGTGGTTTGTTAAGTCAGATGTGAAAGCCCGGGGCTCAACCTCGGAACCGCATTTGAAACTGGCAGGCTAGAGTACTGTAGAGGGGGGTAGAATTTCAGG	ASV4_Vibrio_shrimp	0.0317385	0.0553167	0.0195574	3.17
Intestine	Cuttlefish	2	25 September -10 October 2017	Control	Gammaproteobacteria	Vibrionales	Vibrionaceae	Vibrio	TACGGAGGGTGCGAGCGTTAATCGGAATTACTGGGCGTAAAGCGCATGTAGGTGGTTTGTTAAGTCAGATGTGAAAGCCCGGGGCTCAACCTCGGAAGGTCATTTGAAACTGGCGGGCTAGAGTTTTGTAGAGGGGGGTAGAATTTCAGG	ASV1_Vibrio	0.567724	0.158496	0.0560367	56.77
Intestine	Cuttlefish	2	25 September -10 October 2017	Control	Gammaproteobacteria	Vibrionales	Vibrionaceae	unknown	TACGGAGGGTGCGAGCGTTAATCGGAATTACTGGGCGTAAAGCGCATGCAGGTGGTTCATTAAGTCAGATGTGAAAGCCCGGGGCTCAACCTCGGAACTGCATTTGAAACTGGTGAACTAGAGTACTGTAGAGGGGGGTAGAATTTCAGG	Vibrionaceae	0	0	0	0
Intestine	Cuttlefish	2	25 September -10 October 2017	Control	Gammaproteobacteria	Vibrionales	Vibrionaceae	unknown	TACGGAGGGTGCGAGCGTTAATCGGAATTACTGGGCGTAAAGCGCATGCAGGTGGTTCATTAAGTCAGATGTGAAAGCCCGGGGCTCAACCTCGGAACTGCATTTGAAACTGGTGAACTAGAGTGCTGTAGAGGGGGGTAGAATTTCAGG	Vibrionaceae	0	0	0	0
Intestine	Cuttlefish	2	25 September -10 October 2017	Control	Other	Other	Other	Other	Other	Other	0.345877	0.18731	0.066224	34.59
Intestine	Cuttlefish	2	25 September -10 October 2017	Antibiotic treatment	Bacilli	Bacillales	Staphylococcaceae	Staphylococcus	TACGTAGGTGGCAAGCGTTATCCGGAATTATTGGGCGTAAAGCGCGCGTAGGCGGTTTTTTAAGTCTGATGTGAAAGCCCACGGCTCAACCGTGGAGGGTCATTGGAAACTGGAAAACTTGAGTGCAGAAGAGGAAAGTGGAATTCCATG	Staphylococcus	0.00729772	0.0101473	0.00271198	0.73
Intestine	Cuttlefish	2	25 September -10 October 2017	Antibiotic treatment	Betaproteobacteria	Burkholderiales	Comamonadaceae	unknown	TACGTAGGGTGCGAGCGTTAATCGGAATTACTGGGCGTAAAGCGTGCGCAGGCGGTCATGCAAGACAGAGGTGAAATCCCCGGGCTCAACCTGGGAACTGCCTTTGTGACTGCATGGCTGGAGTGCGGCAGAGGGGGATGGAATTCCGCG	Comamonadaceae	0.00138277	0.00517384	0.00138277	0.14
Intestine	Cuttlefish	2	25 September -10 October 2017	Antibiotic treatment	Betaproteobacteria	Burkholderiales	Oxalobacteraceae	Ralstonia	TACGTAGGGTCCAAGCGTTAATCGGAATTACTGGGCGTAAAGCGTGCGCAGGCGGTTGTGCAAGACCGATGTGAAATCCCCGAGCTTAACTTGGGAATTGCATTGGTGACTGCACGGCTAGAGTGTGTCAGAGGGGGGTAGAATTCCACG	Ralstonia	0.00573721	0.00665288	0.00177806	0.57
Intestine	Cuttlefish	2	25 September -10 October 2017	Antibiotic treatment	Chloroplast	Streptophyta	unknown	unknown	TACAGAGGATGCAAGCGTTATCCGGAATGATTGGGCGTAAAGCGTCTGTAGGTGGCTTTTTAAGTCCGCCGTCAAATCCCAGGGCTCAACCCTGGACAGGCGGTGGAAACTACCAAGCTGGAGTACGGTAGGGGCAGAGGGAATTTCCGG	Streptophyta	0	0	0	0
Intestine	Cuttlefish	2	25 September -10 October 2017	Antibiotic treatment	Flavobacteriia	Flavobacteriales	Flavobacteriaceae	unknown	TACGGAGGATTCTAGCGTTATCCGGAATCATTGGGTTTAAAGGGTCCGTAGGCGGAGATTTAAGTCAGGGGTGAAAGTTTATTGCTTAACGATAAAATTGCCTTTGATACTGGATTCCTTGAGTTATTGTGAAGTAGTTAGAATATGTAG	Flavobacteriaceae	0.0391735	0.0554405	0.0148171	3.92
Intestine	Cuttlefish	2	25 September -10 October 2017	Antibiotic treatment	Gammaproteobacteria	Enterobacteriales	Enterobacteriaceae	unknown	TACGGAGGGTGCAAGCGTTAATCGGAATTACTGGGCGTAAAGCGCACGCAGGCGGTTTGTTAAGTCAGATGTGAAATCCCCGGGCTCAACCTGGGAACTGCATCTGATACTGGCAAGCTTGAGTCTCGTAGAGGGGGGTAGAATTCCAGG	Enterobacteriaceae	0.0433422	0.0244127	0.00652457	4.33
Intestine	Cuttlefish	2	25 September -10 October 2017	Antibiotic treatment	Gammaproteobacteria	Thiotrichales	Piscirickettsiaceae	unknown	TACGGAGGGTTCGAGCGTTAATCGGAATTACTGGGCGTAAAGCGCGCGTAGGTGGATAGTTAAGTCAGATGTGAAATCCCTGGGCTCAACCTAGGAACTGCATTTGAAACTGATTATCTAGAGTATGGTAGAGGTGAGTGGAATTTCAGG	ASV3_Piscirickettsiaceae	0.00243729	0.00904943	0.00241856	0.24
Intestine	Cuttlefish	2	25 September -10 October 2017	Antibiotic treatment	Gammaproteobacteria	Vibrionales	Vibrionaceae	Vibrio	TACGGAGGGTGCGAGCGTTAATCGGAATTACTGGGCGTAAAGCGCATGTAGGTGGTTTGTTAAGTCAGATGTGAAAGCCCGGGGCTCAACCTCGGAAGGTCATTTGAAACTGGCGGGCTAGAGTTTTGTAGAGGGGGGTAGAATTTCAGG	ASV1_Vibrio	0.0550221	0.0585129	0.0156382	5.5
Intestine	Cuttlefish	2	25 September -10 October 2017	Antibiotic treatment	Gammaproteobacteria	Vibrionales	Vibrionaceae	Unknown	TACGGAGGGTGCGAGCGTTAATCGGAATTACTGGGCGTAAAGCGCATGCAGGTGGTTCATTAAGTCAGATGTGAAAGCCCGGGGCTCAACCTCGGAACTGCATTTGAAACTGGTGAACTAGAGTGCTGTAGAGGGGGGTAGAATTTCAGG	Vibrionaceae	0.0736414	0.142221	0.0380101	7.36
Intestine	Cuttlefish	2	25 September -10 October 2017	Antibiotic treatment	Verruco-5	WCHB1-14	RFP12	Unknown	TACAGAGGTCGCAAGCGTTGTTCGGATTTACTGGGCGTAAAGGGCACGTAGGCGGTAAGGCGTGTCGGATGTGAAATCTCCGGGCTCAACCCGGAAAGTGCGTCCGAAACTACCATACTAGAGTCCGGGAGAGGGAATCGGAATATAGGG	RFP12	0.0342072	0.0291775	0.00779801	3.42
Intestine	Cuttlefish	2	25 September -10 October 2017	Antibiotic treatment	Other	Other	Other	Other	Other	Other	0.689809	0.13702	0.0366202	68.98
Shrimp	Shrimp	2	25 September -10 October 2017		Flavobacteriia	Flavobacteriales	Flavobacteriaceae	unknown	TACGGAGGATTCTAGCGTTATCCGGAATCATTGGGTTTAAAGGGTCCGTAGGCGGAGATTTAAGTCAGGGGTGAAAGTTTATTGCTTAACGATAAAATTGCCTTTGATACTGGATTCCTTGAGTTATTGTGAAGTAGTTAGAATATGTAG	Flavobacteriaceae	0	0	0	0
Shrimp	Shrimp	2	25 September -10 October 2017	NA	Gammaproteobacteria	Thiotrichales	Piscirickettsiaceae		TACGGAGGGTTCGAGCGTTAATCGGAATTACTGGGCGTAAAGCGCGCGTAGGTGGATAGTTAAGTCAGATGTGAAATCCCTGGGCTCAACCTAGGAACTGCATTTGAAACTGATTATCTAGAGTATGGTAGAGGTGAGTGGAATTTCAGG	ASV3_Piscirickettsiaceae	0	0	0	0
Shrimp	Shrimp	2	25 September -10 October 2017	NA	Gammaproteobacteria	Vibrionales	Pseudoalteromonadaceae	Pseudoalteromounknowns	TACGGAGGGTGCGAGCGTTAATCGGAATTACTGGGCGTAAAGCGTACGCAGGCGGTTGATTAAGCGAGATGTGAAAGCCCCGGGCTCAACCTGGGAACTGCATTTCGAACTGGTCAACTAGAGTGTGATAGAGGGTGGTAGAATTTCAGG	Pseudoalteromonadaceae	5.88e-05	0.000155573	5.88e-05	0.01
Shrimp	Shrimp	2	25 September -10 October 2017	NA	Gammaproteobacteria	Vibrionales	Pseudoalteromonadaceae		TACGGAGGGTGCGAGCGTTAATCGGAATTACTGGGCGTAAAGCGCATGCAGGTGGTTTGTTAAGTCAGATGTGAAAGCCCGGGGCTCAACCTCGGAATAGCATTTGAAACTGGCAGACTAGAGTACTGTAGAGGGGGGTAGAATTTCAGG	Pseudoalteromonadaceae	1.34e-05	3.55e-05	1.34e-05	0
Shrimp	Shrimp	2	25 September -10 October 2017	NA	Gammaproteobacteria	Vibrionales	Vibrionaceae	Photobacterium	TACGGAGGGTGCGAGCGTTAATCGGAATTACTGGGCGTAAAGCGCATGCAGGCGGTCTGTTAAGCAAGATGTGAAAGCCCGGGGCTCAACCTCGGAACAGCATTTTGAACTGGCAGACTAGAGTCTTGTAGAGGGGGGTAGAATTTCAGG	ASV2_Photobacterium	0	0	0	0
Shrimp	Shrimp	2	25 September -10 October 2017	NA	Gammaproteobacteria	Vibrionales	Vibrionaceae	Vibrio	TACGGAGGGTGCGAGCGTTAATCGGAATTACTGGGCGTAAAGCGCATGCAGGTGGTTCGTTAAGTCAGATGTGAAAGCCCGGGGCTCAACCTCGGAACTGCATTTGAAACTGGCGGGCTAGAGTACTGTAGAGGGGGGTAGAATTTCAGG	Vibrio	0.000350005	0.000926025	0.000350005	0.04
Shrimp	Shrimp	2	25 September -10 October 2017	NA	Gammaproteobacteria	Vibrionales	Vibrionaceae	Vibrio	TACGGAGGGTGCGAGCGTTAATCGGAATTACTGGGCGTAAAGCGCATGCAGGTGGTTTGTTAAGTCAGATGTGAAAGCCCGGGGCTCAACCTCGGAACCGCATTTGAAACTGGCAGGCTAGAGTACTGTAGAGGGGGGTAGAATTTCAGG	ASV4_Vibrio_shrimp	0.305209	0.314974	0.119049	30.52
Shrimp	Shrimp	2	25 September -10 October 2017	NA	Gammaproteobacteria	Vibrionales	Vibrionaceae	Vibrio	TACGGAGGGTGCGAGCGTTAATCGGAATTACTGGGCGTAAAGCGCATGTAGGTGGTTTGTTAAGTCAGATGTGAAAGCCCGGGGCTCAACCTCGGAAGGTCATTTGAAACTGGCGGGCTAGAGTTTTGTAGAGGGGGGTAGAATTTCAGG	ASV1_Vibrio	0.000497007	0.000849168	0.000320955	0.05
Shrimp	Shrimp	2	25 September -10 October 2017	NA	Gammaproteobacteria	Vibrionales	Vibrionaceae	unknown	TACGGAGGGTGCGAGCGTTAATCGGAATTACTGGGCGTAAAGCGCATGCAGGTGGTTCATTAAGTCAGATGTGAAAGCCCGGGGCTCAACCTCGGAACTGCATTTGAAACTGGTGAACTAGAGTACTGTAGAGGGGGGTAGAATTTCAGG	Vibrionaceae	0	0	0	0
Shrimp	Shrimp	2	25 September -10 October 2017	NA	Gammaproteobacteria	Vibrionales	Vibrionaceae	unknown	TACGGAGGGTGCGAGCGTTAATCGGAATTACTGGGCGTAAAGCGCATGCAGGTGGTTCATTAAGTCAGATGTGAAAGCCCGGGGCTCAACCTCGGAACTGCATTTGAAACTGGTGAACTAGAGTGCTGTAGAGGGGGGTAGAATTTCAGG	Vibrionaceae	0.0029808	0.00338587	0.00127974	0.3
Shrimp	Shrimp	2	25 September -10 October 2017	NA	Other	Other	Other	Other	Other	Other	0.68812	0.311264	0.117647	68.81
Skin	Cuttlefish	1	20-21 June 2017	Preliminary	Flavobacteriia	Flavobacteriales	Flavobacteriaceae	unknown	TACGGAGGATTCTAGCGTTATCCGGAATCATTGGGTTTAAAGGGTCCGTAGGCGGAGATTTAAGTCAGGGGTGAAAGTTTATTGCTTAACGATAAAATTGCCTTTGATACTGGATTCCTTGAGTTATTGTGAAGTAGTTAGAATATGTAG	Flavobacteriaceae	0.0217223	0.0347481	0.0200618	2.17
Skin	Cuttlefish	1	20-21 June 2017	Preliminary	Gammaproteobacteria	Thiotrichales	Piscirickettsiaceae		TACGGAGGGTTCGAGCGTTAATCGGAATTACTGGGCGTAAAGCGCGCGTAGGTGGATAGTTAAGTCAGATGTGAAATCCCTGGGCTCAACCTAGGAACTGCATTTGAAACTGATTATCTAGAGTATGGTAGAGGTGAGTGGAATTTCAGG	ASV3_Piscirickettsiaceae	0.000908848	0.00157417	0.000908848	0.09
Skin	Cuttlefish	1	20-21 June 2017	Preliminary	Gammaproteobacteria	Vibrionales	Pseudoalteromonadaceae	Pseudoalteromounknowns	TACGGAGGGTGCGAGCGTTAATCGGAATTACTGGGCGTAAAGCGTACGCAGGCGGTTGATTAAGCGAGATGTGAAAGCCCCGGGCTCAACCTGGGAACTGCATTTCGAACTGGTCAACTAGAGTGTGATAGAGGGTGGTAGAATTTCAGG	Pseudoalteromonadaceae	0.00122962	0.00212976	0.00122962	0.12
Skin	Cuttlefish	1	20-21 June 2017	Preliminary	Gammaproteobacteria	Vibrionales	Pseudoalteromonadaceae		TACGGAGGGTGCGAGCGTTAATCGGAATTACTGGGCGTAAAGCGCATGCAGGTGGTTTGTTAAGTCAGATGTGAAAGCCCGGGGCTCAACCTCGGAATAGCATTTGAAACTGGCAGACTAGAGTACTGTAGAGGGGGGTAGAATTTCAGG	Pseudoalteromonadaceae	0.00237215	0.00224128	0.001294	0.24
Skin	Cuttlefish	1	20-21 June 2017	Preliminary	Gammaproteobacteria	Vibrionales	Vibrionaceae	Photobacterium	TACGGAGGGTGCGAGCGTTAATCGGAATTACTGGGCGTAAAGCGCATGCAGGCGGTCTGTTAAGCAAGATGTGAAAGCCCGGGGCTCAACCTCGGAACAGCATTTTGAACTGGCAGACTAGAGTCTTGTAGAGGGGGGTAGAATTTCAGG	ASV2_Photobacterium	0.0285599	0.0197409	0.0113974	2.86
Skin	Cuttlefish	1	20-21 June 2017	Preliminary	Gammaproteobacteria	Vibrionales	Vibrionaceae	Vibrio	TACGGAGGGTGCGAGCGTTAATCGGAATTACTGGGCGTAAAGCGCATGCAGGTGGTTCGTTAAGTCAGATGTGAAAGCCCGGGGCTCAACCTCGGAACTGCATTTGAAACTGGCGGGCTAGAGTACTGTAGAGGGGGGTAGAATTTCAGG	Vibrio	0	0	0	0
Skin	Cuttlefish	1	20-21 June 2017	Preliminary	Gammaproteobacteria	Vibrionales	Vibrionaceae	Vibrio	TACGGAGGGTGCGAGCGTTAATCGGAATTACTGGGCGTAAAGCGCATGCAGGTGGTTTGTTAAGTCAGATGTGAAAGCCCGGGGCTCAACCTCGGAACCGCATTTGAAACTGGCAGGCTAGAGTACTGTAGAGGGGGGTAGAATTTCAGG	ASV4_Vibrio_shrimp	0	0	0	0
Skin	Cuttlefish	1	20-21 June 2017	Preliminary	Gammaproteobacteria	Vibrionales	Vibrionaceae	Vibrio	TACGGAGGGTGCGAGCGTTAATCGGAATTACTGGGCGTAAAGCGCATGTAGGTGGTTTGTTAAGTCAGATGTGAAAGCCCGGGGCTCAACCTCGGAAGGTCATTTGAAACTGGCGGGCTAGAGTTTTGTAGAGGGGGGTAGAATTTCAGG	ASV1_Vibrio	0.0220195	0.0275682	0.0159165	2.2
Skin	Cuttlefish	1	20-21 June 2017	Preliminary	Gammaproteobacteria	Vibrionales	Vibrionaceae	unknown	TACGGAGGGTGCGAGCGTTAATCGGAATTACTGGGCGTAAAGCGCATGCAGGTGGTTCATTAAGTCAGATGTGAAAGCCCGGGGCTCAACCTCGGAACTGCATTTGAAACTGGTGAACTAGAGTACTGTAGAGGGGGGTAGAATTTCAGG	Vibrionaceae	0	0	0	0
Skin	Cuttlefish	1	20-21 June 2017	Preliminary	Gammaproteobacteria	Vibrionales	Vibrionaceae	unknown	TACGGAGGGTGCGAGCGTTAATCGGAATTACTGGGCGTAAAGCGCATGCAGGTGGTTCATTAAGTCAGATGTGAAAGCCCGGGGCTCAACCTCGGAACTGCATTTGAAACTGGTGAACTAGAGTGCTGTAGAGGGGGGTAGAATTTCAGG	Vibrionaceae	0	0	0	0
Skin	Cuttlefish	1	20-21 June 2017	Preliminary	Other	Other	Other	Other	Other	Other	0.923188	0.0541056	0.0312379	92.32
Skin	Cuttlefish	2	25 September -10 October 2017	Control	Flavobacteriia	Flavobacteriales	Flavobacteriaceae	unknown	TACGGAGGATTCTAGCGTTATCCGGAATCATTGGGTTTAAAGGGTCCGTAGGCGGAGATTTAAGTCAGGGGTGAAAGTTTATTGCTTAACGATAAAATTGCCTTTGATACTGGATTCCTTGAGTTATTGTGAAGTAGTTAGAATATGTAG	Flavobacteriaceae	0.0139268	0.0133105	0.00470597	1.39
Skin	Cuttlefish	2	25 September -10 October 2017	Control	Gammaproteobacteria	Thiotrichales	Piscirickettsiaceae	unknown	TACGGAGGGTTCGAGCGTTAATCGGAATTACTGGGCGTAAAGCGCGCGTAGGTGGATAGTTAAGTCAGATGTGAAATCCCTGGGCTCAACCTAGGAACTGCATTTGAAACTGATTATCTAGAGTATGGTAGAGGTGAGTGGAATTTCAGG	ASV3_Piscirickettsiaceae	0.000772082	0.00218378	0.000772082	0.08
Skin	Cuttlefish	2	25 September -10 October 2017	Control	Gammaproteobacteria	Vibrionales	Pseudoalteromonadaceae	Pseudoalteromounknowns	TACGGAGGGTGCGAGCGTTAATCGGAATTACTGGGCGTAAAGCGTACGCAGGCGGTTGATTAAGCGAGATGTGAAAGCCCCGGGCTCAACCTGGGAACTGCATTTCGAACTGGTCAACTAGAGTGTGATAGAGGGTGGTAGAATTTCAGG	Pseudoalteromonadaceae	0	0	0	0
Skin	Cuttlefish	2	25 September -10 October 2017	Control	Gammaproteobacteria	Vibrionales	Pseudoalteromonadaceae	unknown	TACGGAGGGTGCGAGCGTTAATCGGAATTACTGGGCGTAAAGCGCATGCAGGTGGTTTGTTAAGTCAGATGTGAAAGCCCGGGGCTCAACCTCGGAATAGCATTTGAAACTGGCAGACTAGAGTACTGTAGAGGGGGGTAGAATTTCAGG	Pseudoalteromonadaceae	0	0	0	0
Skin	Cuttlefish	2	25 September -10 October 2017	Control	Gammaproteobacteria	Vibrionales	Vibrionaceae	Photobacterium	TACGGAGGGTGCGAGCGTTAATCGGAATTACTGGGCGTAAAGCGCATGCAGGCGGTCTGTTAAGCAAGATGTGAAAGCCCGGGGCTCAACCTCGGAACAGCATTTTGAACTGGCAGACTAGAGTCTTGTAGAGGGGGGTAGAATTTCAGG	ASV2_Photobacterium	0	0	0	0
Skin	Cuttlefish	2	25 September -10 October 2017	Control	Gammaproteobacteria	Vibrionales	Vibrionaceae	Vibrio	TACGGAGGGTGCGAGCGTTAATCGGAATTACTGGGCGTAAAGCGCATGCAGGTGGTTCGTTAAGTCAGATGTGAAAGCCCGGGGCTCAACCTCGGAACTGCATTTGAAACTGGCGGGCTAGAGTACTGTAGAGGGGGGTAGAATTTCAGG	Vibrio	0	0	0	0
Skin	Cuttlefish	2	25 September -10 October 2017	Control	Gammaproteobacteria	Vibrionales	Vibrionaceae	Vibrio	TACGGAGGGTGCGAGCGTTAATCGGAATTACTGGGCGTAAAGCGCATGCAGGTGGTTTGTTAAGTCAGATGTGAAAGCCCGGGGCTCAACCTCGGAACCGCATTTGAAACTGGCAGGCTAGAGTACTGTAGAGGGGGGTAGAATTTCAGG	ASV4_Vibrio_shrimp	0.00387646	0.0109643	0.00387646	0.39
Skin	Cuttlefish	2	25 September -10 October 2017	Control	Gammaproteobacteria	Vibrionales	Vibrionaceae	Vibrio	TACGGAGGGTGCGAGCGTTAATCGGAATTACTGGGCGTAAAGCGCATGTAGGTGGTTTGTTAAGTCAGATGTGAAAGCCCGGGGCTCAACCTCGGAAGGTCATTTGAAACTGGCGGGCTAGAGTTTTGTAGAGGGGGGTAGAATTTCAGG	ASV1_Vibrio	0.0838442	0.111408	0.0393888	8.38
Skin	Cuttlefish	2	25 September -10 October 2017	Control	Gammaproteobacteria	Vibrionales	Vibrionaceae	unknown	TACGGAGGGTGCGAGCGTTAATCGGAATTACTGGGCGTAAAGCGCATGCAGGTGGTTCATTAAGTCAGATGTGAAAGCCCGGGGCTCAACCTCGGAACTGCATTTGAAACTGGTGAACTAGAGTACTGTAGAGGGGGGTAGAATTTCAGG	Vibrionaceae	0	0	0	0
Skin	Cuttlefish	2	25 September -10 October 2017	Control	Gammaproteobacteria	Vibrionales	Vibrionaceae	unknown	TACGGAGGGTGCGAGCGTTAATCGGAATTACTGGGCGTAAAGCGCATGCAGGTGGTTCATTAAGTCAGATGTGAAAGCCCGGGGCTCAACCTCGGAACTGCATTTGAAACTGGTGAACTAGAGTGCTGTAGAGGGGGGTAGAATTTCAGG	Vibrionaceae	3.57e-05	0.000100986	3.57e-05	0
Skin	Cuttlefish	2	25 September -10 October 2017	Control	Other	Other	Other	Other	Other	Other	0.804367	0.12129	0.0428825	80.44
Skin	Cuttlefish	2	25 September -10 October 2017	Antibiotic treatment	Bacilli	Bacillales	Staphylococcaceae	Staphylococcus	TACGTAGGTGGCAAGCGTTATCCGGAATTATTGGGCGTAAAGCGCGCGTAGGCGGTTTTTTAAGTCTGATGTGAAAGCCCACGGCTCAACCGTGGAGGGTCATTGGAAACTGGAAAACTTGAGTGCAGAAGAGGAAAGTGGAATTCCATG	Staphylococcus	0.0143123	0.0143249	0.00358123	1.43
Skin	Cuttlefish	2	25 September -10 October 2017	Antibiotic treatment	Betaproteobacteria	Burkholderiales	Comamonadaceae	unknown	TACGTAGGGTGCGAGCGTTAATCGGAATTACTGGGCGTAAAGCGTGCGCAGGCGGTCATGCAAGACAGAGGTGAAATCCCCGGGCTCAACCTGGGAACTGCCTTTGTGACTGCATGGCTGGAGTGCGGCAGAGGGGGATGGAATTCCGCG	Comamonadaceae	0.055072	0.21615	0.0540375	5.51
Skin	Cuttlefish	2	25 September -10 October 2017	Antibiotic treatment	Betaproteobacteria	Burkholderiales	Oxalobacteraceae	Ralstonia	TACGTAGGGTCCAAGCGTTAATCGGAATTACTGGGCGTAAAGCGTGCGCAGGCGGTTGTGCAAGACCGATGTGAAATCCCCGAGCTTAACTTGGGAATTGCATTGGTGACTGCACGGCTAGAGTGTGTCAGAGGGGGGTAGAATTCCACG	Ralstonia	0.0201311	0.0182202	0.00455504	2.01
Skin	Cuttlefish	2	25 September -10 October 2017	Antibiotic treatment	Chloroplast	Streptophyta	unknown	unknown	TACAGAGGATGCAAGCGTTATCCGGAATGATTGGGCGTAAAGCGTCTGTAGGTGGCTTTTTAAGTCCGCCGTCAAATCCCAGGGCTCAACCCTGGACAGGCGGTGGAAACTACCAAGCTGGAGTACGGTAGGGGCAGAGGGAATTTCCGG	Streptophyta	0	0	0	0
Skin	Cuttlefish	2	25 September -10 October 2017	Antibiotic treatment	Flavobacteriia	Flavobacteriales	Flavobacteriaceae	unknown	TACGGAGGATTCTAGCGTTATCCGGAATCATTGGGTTTAAAGGGTCCGTAGGCGGAGATTTAAGTCAGGGGTGAAAGTTTATTGCTTAACGATAAAATTGCCTTTGATACTGGATTCCTTGAGTTATTGTGAAGTAGTTAGAATATGTAG	Flavobacteriaceae	0.106435	0.136485	0.0341213	10.64
Skin	Cuttlefish	2	25 September -10 October 2017	Antibiotic treatment	Gammaproteobacteria	Enterobacteriales	Enterobacteriaceae	unknown	TACGGAGGGTGCAAGCGTTAATCGGAATTACTGGGCGTAAAGCGCACGCAGGCGGTTTGTTAAGTCAGATGTGAAATCCCCGGGCTCAACCTGGGAACTGCATCTGATACTGGCAAGCTTGAGTCTCGTAGAGGGGGGTAGAATTCCAGG	Enterobacteriaceae	0.0924411	0.0497604	0.0124401	9.24
Skin	Cuttlefish	2	25 September -10 October 2017	Antibiotic treatment	Gammaproteobacteria	Thiotrichales	Piscirickettsiaceae	unknown	TACGGAGGGTTCGAGCGTTAATCGGAATTACTGGGCGTAAAGCGCGCGTAGGTGGATAGTTAAGTCAGATGTGAAATCCCTGGGCTCAACCTAGGAACTGCATTTGAAACTGATTATCTAGAGTATGGTAGAGGTGAGTGGAATTTCAGG	ASV3_Piscirickettsiaceae	0.00589601	0.0155635	0.00389088	0.59
Skin	Cuttlefish	2	25 September -10 October 2017	Antibiotic treatment	Gammaproteobacteria	Vibrionales	Vibrionaceae	Vibrio	TACGGAGGGTGCGAGCGTTAATCGGAATTACTGGGCGTAAAGCGCATGTAGGTGGTTTGTTAAGTCAGATGTGAAAGCCCGGGGCTCAACCTCGGAAGGTCATTTGAAACTGGCGGGCTAGAGTTTTGTAGAGGGGGGTAGAATTTCAGG	ASV1_Vibrio	0.0115061	0.0216455	0.00541136	1.15
Skin	Cuttlefish	2	25 September -10 October 2017	Antibiotic treatment	Gammaproteobacteria	Vibrionales	Vibrionaceae	Unknown	TACGGAGGGTGCGAGCGTTAATCGGAATTACTGGGCGTAAAGCGCATGCAGGTGGTTCATTAAGTCAGATGTGAAAGCCCGGGGCTCAACCTCGGAACTGCATTTGAAACTGGTGAACTAGAGTGCTGTAGAGGGGGGTAGAATTTCAGG	Vibrionaceae	0	0	0	0
Skin	Cuttlefish	2	25 September -10 October 2017	Antibiotic treatment	Verruco-5	WCHB1-14	RFP12	Unknown	TACAGAGGTCGCAAGCGTTGTTCGGATTTACTGGGCGTAAAGGGCACGTAGGCGGTAAGGCGTGTCGGATGTGAAATCTCCGGGCTCAACCCGGAAAGTGCGTCCGAAACTACCATACTAGAGTCCGGGAGAGGGAATCGGAATATAGGG	RFP12	0.0323012	0.0343793	0.00859484	3.23
Skin	Cuttlefish	2	25 September -10 October 2017	Antibiotic treatment	Other	Other	Other	Other	Other	Other	0.573796	0.167718	0.0419296	57.38
Stomach	Cuttlefish	1	20-21 June 2017	Preliminary	Flavobacteriia	Flavobacteriales	Flavobacteriaceae	unknown	TACGGAGGATTCTAGCGTTATCCGGAATCATTGGGTTTAAAGGGTCCGTAGGCGGAGATTTAAGTCAGGGGTGAAAGTTTATTGCTTAACGATAAAATTGCCTTTGATACTGGATTCCTTGAGTTATTGTGAAGTAGTTAGAATATGTAG	Flavobacteriaceae	0.0024586	0.00234707	0.00135508	0.25
Stomach	Cuttlefish	1	20-21 June 2017	Preliminary	Gammaproteobacteria	Thiotrichales	Piscirickettsiaceae		TACGGAGGGTTCGAGCGTTAATCGGAATTACTGGGCGTAAAGCGCGCGTAGGTGGATAGTTAAGTCAGATGTGAAATCCCTGGGCTCAACCTAGGAACTGCATTTGAAACTGATTATCTAGAGTATGGTAGAGGTGAGTGGAATTTCAGG	ASV3_Piscirickettsiaceae	0	0	0	0
Stomach	Cuttlefish	1	20-21 June 2017	Preliminary	Gammaproteobacteria	Vibrionales	Pseudoalteromonadaceae	Pseudoalteromounknowns	TACGGAGGGTGCGAGCGTTAATCGGAATTACTGGGCGTAAAGCGTACGCAGGCGGTTGATTAAGCGAGATGTGAAAGCCCCGGGCTCAACCTGGGAACTGCATTTCGAACTGGTCAACTAGAGTGTGATAGAGGGTGGTAGAATTTCAGG	Pseudoalteromonadaceae	0	0	0	0
Stomach	Cuttlefish	1	20-21 June 2017	Preliminary	Gammaproteobacteria	Vibrionales	Pseudoalteromonadaceae		TACGGAGGGTGCGAGCGTTAATCGGAATTACTGGGCGTAAAGCGCATGCAGGTGGTTTGTTAAGTCAGATGTGAAAGCCCGGGGCTCAACCTCGGAATAGCATTTGAAACTGGCAGACTAGAGTACTGTAGAGGGGGGTAGAATTTCAGG	Pseudoalteromonadaceae	0.000993838	0.00172138	0.000993838	0.1
Stomach	Cuttlefish	1	20-21 June 2017	Preliminary	Gammaproteobacteria	Vibrionales	Vibrionaceae	Photobacterium	TACGGAGGGTGCGAGCGTTAATCGGAATTACTGGGCGTAAAGCGCATGCAGGCGGTCTGTTAAGCAAGATGTGAAAGCCCGGGGCTCAACCTCGGAACAGCATTTTGAACTGGCAGACTAGAGTCTTGTAGAGGGGGGTAGAATTTCAGG	ASV2_Photobacterium	0.245706	0.419421	0.242153	24.57
Stomach	Cuttlefish	1	20-21 June 2017	Preliminary	Gammaproteobacteria	Vibrionales	Vibrionaceae	Vibrio	TACGGAGGGTGCGAGCGTTAATCGGAATTACTGGGCGTAAAGCGCATGCAGGTGGTTCGTTAAGTCAGATGTGAAAGCCCGGGGCTCAACCTCGGAACTGCATTTGAAACTGGCGGGCTAGAGTACTGTAGAGGGGGGTAGAATTTCAGG	Vibrio	0	0	0	0
Stomach	Cuttlefish	1	20-21 June 2017	Preliminary	Gammaproteobacteria	Vibrionales	Vibrionaceae	Vibrio	TACGGAGGGTGCGAGCGTTAATCGGAATTACTGGGCGTAAAGCGCATGCAGGTGGTTTGTTAAGTCAGATGTGAAAGCCCGGGGCTCAACCTCGGAACCGCATTTGAAACTGGCAGGCTAGAGTACTGTAGAGGGGGGTAGAATTTCAGG	ASV4_Vibrio_shrimp	0	0	0	0
Stomach	Cuttlefish	1	20-21 June 2017	Preliminary	Gammaproteobacteria	Vibrionales	Vibrionaceae	Vibrio	TACGGAGGGTGCGAGCGTTAATCGGAATTACTGGGCGTAAAGCGCATGTAGGTGGTTTGTTAAGTCAGATGTGAAAGCCCGGGGCTCAACCTCGGAAGGTCATTTGAAACTGGCGGGCTAGAGTTTTGTAGAGGGGGGTAGAATTTCAGG	ASV1_Vibrio	0.389735	0.343636	0.198398	38.97
Stomach	Cuttlefish	1	20-21 June 2017	Preliminary	Gammaproteobacteria	Vibrionales	Vibrionaceae	unknown	TACGGAGGGTGCGAGCGTTAATCGGAATTACTGGGCGTAAAGCGCATGCAGGTGGTTCATTAAGTCAGATGTGAAAGCCCGGGGCTCAACCTCGGAACTGCATTTGAAACTGGTGAACTAGAGTACTGTAGAGGGGGGTAGAATTTCAGG	Vibrionaceae	0	0	0	0
Stomach	Cuttlefish	1	20-21 June 2017	Preliminary	Gammaproteobacteria	Vibrionales	Vibrionaceae	unknown	TACGGAGGGTGCGAGCGTTAATCGGAATTACTGGGCGTAAAGCGCATGCAGGTGGTTCATTAAGTCAGATGTGAAAGCCCGGGGCTCAACCTCGGAACTGCATTTGAAACTGGTGAACTAGAGTGCTGTAGAGGGGGGTAGAATTTCAGG	Vibrionaceae	0	0	0	0
Stomach	Cuttlefish	1	20-21 June 2017	Preliminary	Other	Other	Other	Other	Other	Other	0.361106	0.449587	0.259569	36.11
Stomach	Cuttlefish	2	25 September -10 October 2017	Control	Flavobacteriia	Flavobacteriales	Flavobacteriaceae	unknown	TACGGAGGATTCTAGCGTTATCCGGAATCATTGGGTTTAAAGGGTCCGTAGGCGGAGATTTAAGTCAGGGGTGAAAGTTTATTGCTTAACGATAAAATTGCCTTTGATACTGGATTCCTTGAGTTATTGTGAAGTAGTTAGAATATGTAG	Flavobacteriaceae	0.0125048	0.0259383	0.00980377	1.25
Stomach	Cuttlefish	2	25 September -10 October 2017	Control	Gammaproteobacteria	Thiotrichales	Piscirickettsiaceae	unknown	TACGGAGGGTTCGAGCGTTAATCGGAATTACTGGGCGTAAAGCGCGCGTAGGTGGATAGTTAAGTCAGATGTGAAATCCCTGGGCTCAACCTAGGAACTGCATTTGAAACTGATTATCTAGAGTATGGTAGAGGTGAGTGGAATTTCAGG	ASV3_Piscirickettsiaceae	0	0	0	0
Stomach	Cuttlefish	2	25 September -10 October 2017	Control	Gammaproteobacteria	Vibrionales	Pseudoalteromonadaceae	Pseudoalteromounknowns	TACGGAGGGTGCGAGCGTTAATCGGAATTACTGGGCGTAAAGCGTACGCAGGCGGTTGATTAAGCGAGATGTGAAAGCCCCGGGCTCAACCTGGGAACTGCATTTCGAACTGGTCAACTAGAGTGTGATAGAGGGTGGTAGAATTTCAGG	Pseudoalteromonadaceae	0	0	0	0
Stomach	Cuttlefish	2	25 September -10 October 2017	Control	Gammaproteobacteria	Vibrionales	Pseudoalteromonadaceae	unknown	TACGGAGGGTGCGAGCGTTAATCGGAATTACTGGGCGTAAAGCGCATGCAGGTGGTTTGTTAAGTCAGATGTGAAAGCCCGGGGCTCAACCTCGGAATAGCATTTGAAACTGGCAGACTAGAGTACTGTAGAGGGGGGTAGAATTTCAGG	Pseudoalteromonadaceae	0.000332226	0.000878987	0.000332226	0.03
Stomach	Cuttlefish	2	25 September -10 October 2017	Control	Gammaproteobacteria	Vibrionales	Vibrionaceae	Photobacterium	TACGGAGGGTGCGAGCGTTAATCGGAATTACTGGGCGTAAAGCGCATGCAGGCGGTCTGTTAAGCAAGATGTGAAAGCCCGGGGCTCAACCTCGGAACAGCATTTTGAACTGGCAGACTAGAGTCTTGTAGAGGGGGGTAGAATTTCAGG	ASV2_Photobacterium	0	0	0	0
Stomach	Cuttlefish	2	25 September -10 October 2017	Control	Gammaproteobacteria	Vibrionales	Vibrionaceae	Vibrio	TACGGAGGGTGCGAGCGTTAATCGGAATTACTGGGCGTAAAGCGCATGCAGGTGGTTCGTTAAGTCAGATGTGAAAGCCCGGGGCTCAACCTCGGAACTGCATTTGAAACTGGCGGGCTAGAGTACTGTAGAGGGGGGTAGAATTTCAGG	Vibrio	0	0	0	0
Stomach	Cuttlefish	2	25 September -10 October 2017	Control	Gammaproteobacteria	Vibrionales	Vibrionaceae	Vibrio	TACGGAGGGTGCGAGCGTTAATCGGAATTACTGGGCGTAAAGCGCATGCAGGTGGTTTGTTAAGTCAGATGTGAAAGCCCGGGGCTCAACCTCGGAACCGCATTTGAAACTGGCAGGCTAGAGTACTGTAGAGGGGGGTAGAATTTCAGG	ASV4_Vibrio_shrimp	0.0177563	0.0402988	0.0152315	1.78
Stomach	Cuttlefish	2	25 September -10 October 2017	Control	Gammaproteobacteria	Vibrionales	Vibrionaceae	Vibrio	TACGGAGGGTGCGAGCGTTAATCGGAATTACTGGGCGTAAAGCGCATGTAGGTGGTTTGTTAAGTCAGATGTGAAAGCCCGGGGCTCAACCTCGGAAGGTCATTTGAAACTGGCGGGCTAGAGTTTTGTAGAGGGGGGTAGAATTTCAGG	ASV1_Vibrio	0.430881	0.372524	0.140801	43.09
Stomach	Cuttlefish	2	25 September -10 October 2017	Control	Gammaproteobacteria	Vibrionales	Vibrionaceae	unknown	TACGGAGGGTGCGAGCGTTAATCGGAATTACTGGGCGTAAAGCGCATGCAGGTGGTTCATTAAGTCAGATGTGAAAGCCCGGGGCTCAACCTCGGAACTGCATTTGAAACTGGTGAACTAGAGTACTGTAGAGGGGGGTAGAATTTCAGG	Vibrionaceae	0	0	0	0
Stomach	Cuttlefish	2	25 September -10 October 2017	Control	Gammaproteobacteria	Vibrionales	Vibrionaceae	unknown	TACGGAGGGTGCGAGCGTTAATCGGAATTACTGGGCGTAAAGCGCATGCAGGTGGTTCATTAAGTCAGATGTGAAAGCCCGGGGCTCAACCTCGGAACTGCATTTGAAACTGGTGAACTAGAGTGCTGTAGAGGGGGGTAGAATTTCAGG	Vibrionaceae	0	0	0	0
Stomach	Cuttlefish	2	25 September -10 October 2017	Control	Other	Other	Other	Other	Other	Other	0.522768	0.357145	0.134988	52.28
Stomach	Cuttlefish	2	25 September -10 October 2017	Antibiotic treatment	Bacilli	Bacillales	Staphylococcaceae	Staphylococcus	TACGTAGGTGGCAAGCGTTATCCGGAATTATTGGGCGTAAAGCGCGCGTAGGCGGTTTTTTAAGTCTGATGTGAAAGCCCACGGCTCAACCGTGGAGGGTCATTGGAAACTGGAAAACTTGAGTGCAGAAGAGGAAAGTGGAATTCCATG	Staphylococcus	0.00595429	0.0112208	0.0028972	0.6
Stomach	Cuttlefish	2	25 September -10 October 2017	Antibiotic treatment	Betaproteobacteria	Burkholderiales	Comamonadaceae	unknown	TACGTAGGGTGCGAGCGTTAATCGGAATTACTGGGCGTAAAGCGTGCGCAGGCGGTCATGCAAGACAGAGGTGAAATCCCCGGGCTCAACCTGGGAACTGCCTTTGTGACTGCATGGCTGGAGTGCGGCAGAGGGGGATGGAATTCCGCG	Comamonadaceae	0.00326147	0.0126316	0.00326147	0.33
Stomach	Cuttlefish	2	25 September -10 October 2017	Antibiotic treatment	Betaproteobacteria	Burkholderiales	Oxalobacteraceae	Ralstonia	TACGTAGGGTCCAAGCGTTAATCGGAATTACTGGGCGTAAAGCGTGCGCAGGCGGTTGTGCAAGACCGATGTGAAATCCCCGAGCTTAACTTGGGAATTGCATTGGTGACTGCACGGCTAGAGTGTGTCAGAGGGGGGTAGAATTCCACG	Ralstonia	0.0194656	0.0216124	0.00558031	1.95
Stomach	Cuttlefish	2	25 September -10 October 2017	Antibiotic treatment	Chloroplast	Streptophyta	unknown	unknown	TACAGAGGATGCAAGCGTTATCCGGAATGATTGGGCGTAAAGCGTCTGTAGGTGGCTTTTTAAGTCCGCCGTCAAATCCCAGGGCTCAACCCTGGACAGGCGGTGGAAACTACCAAGCTGGAGTACGGTAGGGGCAGAGGGAATTTCCGG	Streptophyta	0.0629318	0.237946	0.0614373	6.29
Stomach	Cuttlefish	2	25 September -10 October 2017	Antibiotic treatment	Flavobacteriia	Flavobacteriales	Flavobacteriaceae	unknown	TACGGAGGATTCTAGCGTTATCCGGAATCATTGGGTTTAAAGGGTCCGTAGGCGGAGATTTAAGTCAGGGGTGAAAGTTTATTGCTTAACGATAAAATTGCCTTTGATACTGGATTCCTTGAGTTATTGTGAAGTAGTTAGAATATGTAG	Flavobacteriaceae	0.0122605	0.02232	0.005763	1.23
Stomach	Cuttlefish	2	25 September -10 October 2017	Antibiotic treatment	Gammaproteobacteria	Enterobacteriales	Enterobacteriaceae	unknown	TACGGAGGGTGCAAGCGTTAATCGGAATTACTGGGCGTAAAGCGCACGCAGGCGGTTTGTTAAGTCAGATGTGAAATCCCCGGGCTCAACCTGGGAACTGCATCTGATACTGGCAAGCTTGAGTCTCGTAGAGGGGGGTAGAATTCCAGG	Enterobacteriaceae	0.0515577	0.0516105	0.0133258	5.16
Stomach	Cuttlefish	2	25 September -10 October 2017	Antibiotic treatment	Gammaproteobacteria	Thiotrichales	Piscirickettsiaceae	unknown	TACGGAGGGTTCGAGCGTTAATCGGAATTACTGGGCGTAAAGCGCGCGTAGGTGGATAGTTAAGTCAGATGTGAAATCCCTGGGCTCAACCTAGGAACTGCATTTGAAACTGATTATCTAGAGTATGGTAGAGGTGAGTGGAATTTCAGG	ASV3_Piscirickettsiaceae	0.000187371	0.000725685	0.000187371	0.02
Stomach	Cuttlefish	2	25 September -10 October 2017	Antibiotic treatment	Gammaproteobacteria	Vibrionales	Vibrionaceae	Vibrio	TACGGAGGGTGCGAGCGTTAATCGGAATTACTGGGCGTAAAGCGCATGTAGGTGGTTTGTTAAGTCAGATGTGAAAGCCCGGGGCTCAACCTCGGAAGGTCATTTGAAACTGGCGGGCTAGAGTTTTGTAGAGGGGGGTAGAATTTCAGG	ASV1_Vibrio	0.191409	0.309344	0.0798722	19.14
Stomach	Cuttlefish	2	25 September -10 October 2017	Antibiotic treatment	Gammaproteobacteria	Vibrionales	Vibrionaceae	Unknown	TACGGAGGGTGCGAGCGTTAATCGGAATTACTGGGCGTAAAGCGCATGCAGGTGGTTCATTAAGTCAGATGTGAAAGCCCGGGGCTCAACCTCGGAACTGCATTTGAAACTGGTGAACTAGAGTGCTGTAGAGGGGGGTAGAATTTCAGG	Vibrionaceae	0.0127664	0.0305413	0.00788574	1.28
Stomach	Cuttlefish	2	25 September -10 October 2017	Antibiotic treatment	Verruco-5	WCHB1-14	RFP12	Unknown	TACAGAGGTCGCAAGCGTTGTTCGGATTTACTGGGCGTAAAGGGCACGTAGGCGGTAAGGCGTGTCGGATGTGAAATCTCCGGGCTCAACCCGGAAAGTGCGTCCGAAACTACCATACTAGAGTCCGGGAGAGGGAATCGGAATATAGGG	RFP12	0.0489827	0.0441781	0.0114067	4.9
Stomach	Cuttlefish	2	25 September -10 October 2017	Antibiotic treatment	Other	Other	Other	Other	Other	Other	0.547528	0.293363	0.0757461	54.75
Water	Water	2	25 September -10 October 2017	NA	Flavobacteriia	Flavobacteriales	Flavobacteriaceae	unknown	TACGGAGGATTCTAGCGTTATCCGGAATCATTGGGTTTAAAGGGTCCGTAGGCGGAGATTTAAGTCAGGGGTGAAAGTTTATTGCTTAACGATAAAATTGCCTTTGATACTGGATTCCTTGAGTTATTGTGAAGTAGTTAGAATATGTAG	Flavobacteriaceae	0.00145676	0.0021555	0.00124448	0.15
Water	Water	2	25 September -10 October 2017	NA	Gammaproteobacteria	Thiotrichales	Piscirickettsiaceae		TACGGAGGGTTCGAGCGTTAATCGGAATTACTGGGCGTAAAGCGCGCGTAGGTGGATAGTTAAGTCAGATGTGAAATCCCTGGGCTCAACCTAGGAACTGCATTTGAAACTGATTATCTAGAGTATGGTAGAGGTGAGTGGAATTTCAGG	ASV3_Piscirickettsiaceae	0	0	0	0
Water	Water	2	25 September -10 October 2017	NA	Gammaproteobacteria	Vibrionales	Pseudoalteromonadaceae	Pseudoalteromounknowns	TACGGAGGGTGCGAGCGTTAATCGGAATTACTGGGCGTAAAGCGTACGCAGGCGGTTGATTAAGCGAGATGTGAAAGCCCCGGGCTCAACCTGGGAACTGCATTTCGAACTGGTCAACTAGAGTGTGATAGAGGGTGGTAGAATTTCAGG	Pseudoalteromonadaceae	0.00327918	0.0024654	0.0014234	0.33
Water	Water	2	25 September -10 October 2017	NA	Gammaproteobacteria	Vibrionales	Pseudoalteromonadaceae		TACGGAGGGTGCGAGCGTTAATCGGAATTACTGGGCGTAAAGCGCATGCAGGTGGTTTGTTAAGTCAGATGTGAAAGCCCGGGGCTCAACCTCGGAATAGCATTTGAAACTGGCAGACTAGAGTACTGTAGAGGGGGGTAGAATTTCAGG	Pseudoalteromonadaceae	0.00457505	0.00239923	0.0013852	0.46
Water	Water	2	25 September -10 October 2017	NA	Gammaproteobacteria	Vibrionales	Vibrionaceae	Photobacterium	TACGGAGGGTGCGAGCGTTAATCGGAATTACTGGGCGTAAAGCGCATGCAGGCGGTCTGTTAAGCAAGATGTGAAAGCCCGGGGCTCAACCTCGGAACAGCATTTTGAACTGGCAGACTAGAGTCTTGTAGAGGGGGGTAGAATTTCAGG	ASV2_Photobacterium	0.00316101	0.00510091	0.00294501	0.32
Water	Water	2	25 September -10 October 2017	NA	Gammaproteobacteria	Vibrionales	Vibrionaceae	Vibrio	TACGGAGGGTGCGAGCGTTAATCGGAATTACTGGGCGTAAAGCGCATGCAGGTGGTTCGTTAAGTCAGATGTGAAAGCCCGGGGCTCAACCTCGGAACTGCATTTGAAACTGGCGGGCTAGAGTACTGTAGAGGGGGGTAGAATTTCAGG	Vibrio	0.0058948	0.00401868	0.00232019	0.59
Water	Water	2	25 September -10 October 2017	NA	Gammaproteobacteria	Vibrionales	Vibrionaceae	Vibrio	TACGGAGGGTGCGAGCGTTAATCGGAATTACTGGGCGTAAAGCGCATGCAGGTGGTTTGTTAAGTCAGATGTGAAAGCCCGGGGCTCAACCTCGGAACCGCATTTGAAACTGGCAGGCTAGAGTACTGTAGAGGGGGGTAGAATTTCAGG	ASV4_Vibrio_shrimp	0.00302168	0.00301812	0.00174251	0.3
Water	Water	2	25 September -10 October 2017	NA	Gammaproteobacteria	Vibrionales	Vibrionaceae	Vibrio	TACGGAGGGTGCGAGCGTTAATCGGAATTACTGGGCGTAAAGCGCATGTAGGTGGTTTGTTAAGTCAGATGTGAAAGCCCGGGGCTCAACCTCGGAAGGTCATTTGAAACTGGCGGGCTAGAGTTTTGTAGAGGGGGGTAGAATTTCAGG	ASV1_Vibrio	0.000493659	0.000304499	0.000175803	0.05
Water	Water	2	25 September -10 October 2017	NA	Gammaproteobacteria	Vibrionales	Vibrionaceae	unknown	TACGGAGGGTGCGAGCGTTAATCGGAATTACTGGGCGTAAAGCGCATGCAGGTGGTTCATTAAGTCAGATGTGAAAGCCCGGGGCTCAACCTCGGAACTGCATTTGAAACTGGTGAACTAGAGTACTGTAGAGGGGGGTAGAATTTCAGG	Vibrionaceae	0.00188122	0.00144654	0.000835158	0.19
Water	Water	2	25 September -10 October 2017	NA	Gammaproteobacteria	Vibrionales	Vibrionaceae	unknown	TACGGAGGGTGCGAGCGTTAATCGGAATTACTGGGCGTAAAGCGCATGCAGGTGGTTCATTAAGTCAGATGTGAAAGCCCGGGGCTCAACCTCGGAACTGCATTTGAAACTGGTGAACTAGAGTGCTGTAGAGGGGGGTAGAATTTCAGG	Vibrionaceae	0.00373681	0.0036267	0.00209388	0.37
Water	Water	2	25 September -10 October 2017	NA	Other	Other	Other	Other	Other	Other	0.972337	0.0133424	0.00770323	97.23
