# Supplementary material for: A Simple Microbiome in the European Common Cuttlefish, Sepia officinalis
Source: mSystems. 2019 May 14;4(4):e00177-19. doi: 10.1128/mSystems.00177-19 (PMC6517690; doi:10.1128/mSystems.00177-19)
Supplement: TABLE S2 [file mSystems.00177-19-st002.xlsx]

## Sheet: Sheet1
Accesion No.	Bacterial species	Host scientific name	Host common name	Sampling Site	Geographic location or Type ID	Reference
Vibrionaceae
NR029255	Aliivibrio fischeri	Euprymna scolopes	Hawaiian bobtail squid	Light organ	ATCC 7744	1	Ruimy et al. 1994
NR042132	Aliivibrio logei	Gadus macrocephalus	Pacific Cod	Skin	ATCC 15382	2	Colquhoun & Soren 2002
NR044844	Aliivibrio salmonicida	Salmo salar	Atlantic salmon	Unspecified	Norway	3	Wiik et al. 1995
NR112824	Aliivibrio sifiae	NA	Seawater	Seawater	Japan	4	Yoshizawa et al. 2010
NR042342	Enterovibrio coralii	unspecified	Various corals	Unspecified	Australia	5	Thompson et al. 2005
NR037019	Photobacterium damselae	Lateolabrax japonicus	Sea bass	Unspecified	Mediterranean Sea	6	Gauthier et al. 1995
NR043902	Photobacterium lutimaris	NA	Tidal flat sediment	Tidal flat sediment	Korea	7	Jung et al. 2007
NR042343	Photobacterium rosenbergii	unspecified	Various corals	Unspecified	Australia	5	Thompson et al. 2005
Qiita 12365	Photobacterium sp. ASV2	Sepia officinalis	European common cuttlefish	Esophagus and gut	Woods Hole, MA, USA	-	this study
NR027590	Salinivibrio costicola	NA	Bacon curing brine	Bacon curing brine	unspecified	1	Ruimy et al. 1994
NR104884	Vibrio aerogenes	NA	Sea grass bed sediment	Sea grass bed sediment	Taiwan	8	Yarza et al. 2013
NR041683	Vibrio azureus	NA	Seawater	Seawater	Japan	9	Yoshizawa et al. 2009
NR044304	Vibrio breoganii	Ruditapes decussatus	Cultured clam	Unspecified	Spain	10	Hidalgo et al. 2009
NR029222	Vibrio campbellii	NA	unspecified	Unspecified	ATCC 25920	11	Dorsch et al. 1992
NR108732	Vibrio caribbeanicus	Porifera sponge	Sponge	Unspecified	North America	12	Hoffmann et al. 2010
NR044853	Vibrio cholerae	unspecified	unspecified	Unspecified	CECT 514	13	Aznar et al. 1994
NR044017	Vibrio comitans	Haliotis rufescens	California red abalone	Gut	Japan	14	Sawabe et al. 2007
NR042467	Vibrio cyclitrophicus	Dosinia exoleta	Rayed artemis clam	Unspecified	Mediterranean Sea	-	Le Chevalier at al. unpublished
NR025779	Vibrio ezurae	Haliotis diversicolor	Various colored abalone	Gut	Japan	15	Sawabe et al. 2004b
NR025740	Vibrio gallicus	Haliotis tuberculata	French abalone	Gut	France	16	Sawabe et al. 2004
NR029256	Vibrio gazogenes	NA	Marine mud	Marine mud	Woods Hole, MA, USA	1	Ruimy et al. 1994
NR044079	Vibrio gigantis	Crassostrea gigas	unspecified	Unspecified	France	17	Le Roux et al. 2005
NR044018	Vibrio inusitatus	Haliotis rufescens	California red abalone	Gut	Japan	14	Sawabe et al. 2007
NR117551	Vibrio maritimus	Palythoa caribaeorum	White encrusting zoanthid	Mucus	Brazil	18	Chimetto et al. 2011
NR029257	Vibrio mediterranei	unspecified	unspecified	Unspecified	CIP 103203	1	Ruimy et al. 1994
AJ874353	Vibrio natriegens	Crassostrea gigas	Pacific oyster	Hemolymph	France	19	Garnier et al. 2007
NR042899	Vibrio neonatus	Haliotis discus	Disk abalone	Gut	Japan	15	Sawabe et al. 2004b
NR117424	Vibrio owensii	Penaeus monodon	Giant tiger prawn	Unspecified	Australia	20	Cano-Gomez et al. 2010
NR029032	Vibrio ponticus	Sparus aurata	Sea bream	Unspecified	Spain	21	Macian et al. 2004
NR044248	Vibrio porteresiae	Porteresia coarctata Tateoka	NA	Mangrove-associated wild rice	India	22	Rameshkumar et al. 2008
NR044014	Vibrio rarus	Haliotis rufescens	California red abalone	Gut	Japan	14	Sawabe et a.l 2007
NR043984	Vibrio rhisozphaerae	Porteresia coarctata Tateoka	NA	Mangrove-associated wild rice	India	23	Kumar & Nair 2007
NR028837	Vibrio ruber	NA	NA	Seawater	Taiwan	24	Shieh et al. 2003
NR024680	Vibrio rumoiensis	NA	NA	Fish processing plant	Japan	25	Yumoto et al. 1999
NR043858	Vibrio sinaloensis	Lutjanus guttatus	Spotted rose snapper	Spleen	Mexico	26	Gomez-Gil et al. 2008
Qiita 12365	Vibrio sp. ASV4	Penaid shrimp	Penaid shrimp	Whole animal	Woods Hole, MA, USA	-	this study
Qiita 12365	Vibrio sp. ASV1	Sepia officinalis	European common cuttlefish	Esophagus and gut	Woods Hole, MA, USA	-	this study
AJ874367	Vibrio spendidus	Crassostrea gigas	Pacific oyster	Hemolymph	France	19	Garnier et al. 2007
NR025675	Vibrio superstes	Haliotis laevigata	Australian abalones	Gut	Australia	27	Hayashi et al. 2003
NR134830	Vibrio tritonius	Aplysia kurodai	Sea hare	Unspecified	Japan	28	Sawabe et al. 2013
NR117550	Vibrio variablilis	Palythoa caribaeorum	White encrusting zoanthid	Mucus	Brazil	18	Chimetto et al. 2011
NR042468	Virbio kanaloae	Dosinia exoleta	Rayed artemis clam	Unspecified	Mediterranean Sea	-	Le Chevalier et al. unpublished
Piscirickettsiaceae
L34955	Cycloclasticus pugetii	NA	NA	Marine sediment	Puget sound, WA	29	Dyksterhouse et al. 1995
AB166731	Hydrogenevibrio thermophilus	NA	NA	Hydrothermal diffusing flow	Marian Arc, Western Pacific	30	Takai et al. 2004
L40810	Hydrogenovibrio crunogenus	NA	NA	Hydrothermal vent	East Pacific Rise	31	Muyzer et al. 1995
DQ390450	Hydrogenovibrio halophilus	NA	NA	Hypersaline lake	Kulunda Steppe, Russia	32	Sorokin et al. 2006
AF013978	Hydrogenovibrio kuenenii	NA	NA	Seawater	Woods Hole, MA	33	Brinkhoff & Muyzer 1997
D86374	Hydrogenovibrio marinus	NA	NA	Marine seawater	Type culture JCM 7688	34	Nishihara et al. 1998
X95459	Methylophaga marina	NA	NA	Unspecified	Unspecified	-	de Zwart et al. unpublished
X95461	Methylophaga sulfidovorans	NA	NA	Unspecified	Unspecified	-	de Zwart et al. unpublished
X95460	Methylophaga thalassica	NA	NA	Unspecified	Unspecified	-	de Zwart et al. unpublished
AF384373	Methylophaga alcalica	NA	NA	Soda lake	East Mongolian Soda Lake	35	Doronina et al. 2003
DQ463161	Methylophaga aminisulfidivorans	NA	NA	Seawater	South Lorean Sea seawater	36	Kim et al. 2007
NR117532	Methylophaga frappieri	NA	NA	Seawater aquarium	Montreal Biodome	37	Auclair et al. 2010
JF330773	Methylophaga lonarensis	NA	NA	Soda lake sediments	Lonar Lake	38	Antony et al. 2012
AY694421	Methylophaga muralis	NA	NA	Unspecified	Unspecified	35	Doronina et al. 2003
NR074321	Methylophaga nitratireducenticrescens	NA	NA	Denitrification system	Montreal Biodome	39	Villeneuve et al. 2012
DQ660915	Methylophaga thiooxydans	NA	NA	Coastal seawater	Scotland	40	Schäfer 2007
U36941	Piscirickettsia salmonis	NA	NA	Coho salmon	Southern Chile	41	Fryer et al. 1992
AF013975	Thiomicrorhabdus chilensis	NA	NA	Sediment	Chile, continental shelf	33	Brinkhoff & Muyzer 1997
NR152011	Thiomicrorhabdus hydrogeniphila	NA	NA	Surface seawater	Tokyo Bay, Japan	42	Boden et al. 2017
LC010781	Thiomicrorhabdus hydrogeniphila	NA	NA	Coastal seawater	Japan	-	Watsuji and Takai unpublished
AJ404732	Thiomicrorhabdus psychrophila	NA	NA	Marine sediment	Svalbard - Arctic	43	Knittel et al. 2005
AF126548	Thiomicrospira aerophila	NA	NA	Alkaline soda lakes	Southeast Siberia	44	Sorokin et al. 2001
AJ404731	Thiomicrorhabdus arctica	NA	NA	Marine sediment	Svalbard - Arctic	43	Knittel et al. 2005
AF329082	Thiomicrospira cyclica	NA	NA	Hypersaline lake	Mono Lake, CA	45	Sorokin et al. 2002
NR074133	Thiomicrospira denitrificans	NA	NA	Estuarine mud	Netherlands	46	Sievert et al. 2008
AF013974	Thiomicrorhabdus frisia	NA	NA	Intertidal mud flat	Jadebusen, Germany	33	Brinkhoff & Muyzer 1997
DQ900623	Thiomicrospira microaerophila	NA	NA	Soap Lake	Washington State	47	Sorokin et al. 2007
L40809	Thiomicrospira pelophila	NA	NA	Hydrothermal vent	East Pacific Rise	31	Muyzer et al. 1995
AF126549	Thiomicrospira sibirica	NA	NA	Alkaline soda lakes	Southeast Siberia	44	Sorokin et al. 2001
AF016046	Thiomicrospira thyasirae	NA	NA	Type culture DSM 5322	Type culture DSM 5322	33	Brinkhoff & Muyzer 1997
Qiita 12365	Piscirickettsiaceae ASV3	Sepia officinalis	European common cuttlefish	Gills	Woods Hole, MA, USA	-	this study
References
1	Ruimy R, Breittmayer V, Elbaze P, Lafay B, Boussemart O, Gauthier M, Christen R. 1994. Phylogenetic analysis and assessment of the genera Vibrio, Photobacterium, Aeromonas, and Plesiomonas deduced from small-subunit rRNA sequences. International Journal of Systematic Bacteriology 44:416-426.
2	Colquhoun DJ, Sørum H. 2002. Cloning, characterisation and phylogenetic analysis of the fur gene in Vibrio salmonicida and Vibrio logei. Gene 296:213-220.
3	Wilk R, Stackebrandt E, Valle O, Daae FL, Rødseth OM, Andersen K. 1995. Classification of fish-pathogenic Vibrios based on comparative 16s rRNA analysis. International Journal of Systematic Bacteriology 45:421-428.
4	Yoshizawa K, Johnson KP. 2010. Molecular systematics of the barklouse family Psocidae (Insecta: Psocodea: `Psocoptera') and implications for morphological and behavioral evolution. Molecular Phylogenetics and Evolution In Press, Corrected Proof.
5	Thompson FL, Thompson CC, Naser S, Hoste B, Vandemeulebroecke K, Munn C, Bourne D, Swings J. 2005. Photobacterium rosenbergii sp. nov. and Enterovibrio coralii sp. nov., vibrios associated with coral bleaching. Int J Syst Evol Microbiol 55:913-917.
6	Gauthier G, Lafay B, Ruimy R, Breittmayer V, Nicolas JL, Gauthier M, Christen R. 1995. Small-subunit rRNA sequences and whole DNA relatedness concur for the reassignment of Pasteurall piscida (Snieszko et al.) Janssen and Surgalla to the genus Photobacterium as Photobacterium damsela subsp. piscicida comb. nov. International Journal of Systematic Bacteriology 45:139-144.
7	Jung SY, Jung YT, Oh TK, Yoon JH. 2007. Photobacterium lutimaris sp. nov., isolated from a tidal flat sediment in Korea. Int J Syst Evol Microbiol 57:332-336.
8	Yarza P, Sproer C, Swiderski J, Mrotzek N, Spring S, Tindall BJ, Gronow S, Pukall R, Klenk HP, Lang E, Verbarg S, Crouch A, Lilburn T, Beck B, Unosson C, Cardew S, Moore ER, Gomila M, Nakagawa Y, Janssens D, De Vos P, Peiren J, Suttels T, Clermont D, Bizet C, Sakamoto M, Iida T, Kudo T, Kosako Y, Oshida Y, Ohkuma M, D RA, Spieck E, Pommerening Roeser A, Figge M, Park D, Buchanan P, Cifuentes A, M…
9	Yoshizawa S, Wada M, Kita-Tsukamoto K, Ikemoto E, Yokota A, Kogure K. 2009. Vibrio azureus sp. nov., a luminous marine bacterium isolated from seawater. Int J Syst Evol Microbiol 59:1645-1649.
10	Beaz Hidalgo R, Cleenwerck I, Balboa S, Prado S, De Vos P, Romalde JL. 2009. Vibrio breoganii sp. nov., a non-motile, alginolytic, marine bacterium within the Vibrio halioticoli clade. Int J Syst Evol Microbiol 59:1589-1594.
11	Dorsch M, Stackebrandt E. 1992. Towards a phylogeny of the genus Vibrio based on 16s rRNA sequences. International Journal of Systematic Bacteriology 42:58-63.
12	Hoffmann M, Fischer M, Ottesen A, McCarthy PJ, Lopez JV, Brown EW, Monday SR. 2010. Population dynamics of Vibrio spp. associated with marine sponge microcosms. ISME J 4:1608-1612.
13	Aznar R, Ludwig W, Amann RI, Schleiffer KH. 1994. Sequence determination of rRNA genes of pathogenic Vibrio species and whole-cell identification of Vibrio vulnificus with rRNA-targeted oligonucleotide probes. International Journal of Systematic Bacteriology 44:330-337.
14	Sawabe T, Fujimura Y, Niwa K, Aono H. 2007. Vibrio comitans sp. nov., Vibrio rarus sp. nov. and Vibrio inusitatus sp. nov., from the gut of the abalones Haliotis discus discus, H. gigantea, H. madaka and H. rufescens. Int J Syst Evol Microbiol 57:916-922.
15	Sawabe T, Hayashi K, Moriwaki J, Fukui Y, Thompson FL, Swings J, Christen R. 2004. Vibrio neonatus sp. nov. and Vibrio ezurae sp. nov. isolated from the gut of Japanese abalones. Syst Appl Microbiol 27:527-534.
16	Sawabe T, Hayashi K, Moriwaki J, Thompson FL, Swings J, Potin P, Christen R, Ezura Y. 2004. Vibrio gallicus sp. nov., isolated from the gut of the French abalone Haliotis tuberculata. Int J Syst Evol Microbiol 54:843-846.
17	Le Roux F, Goubet A, Thompson FL, Faury N, Gay M, Swings J, Saulnier D. 2005. Vibrio gigantis sp. nov., isolated from the haemolymph of cultured oysters (Crassostrea gigas). Int J Syst Evol Microbiol 55:2251-2255.
18	Chimetto LA, Cleenwerck I, Moreira AP, Brocchi M, Willems A, De Vos P, Thompson FL. 2011. Vibrio variabilis sp. nov. and Vibrio maritimus sp. nov., isolated from Palythoa caribaeorum. Int J Syst Evol Microbiol 61:3009-3015.
19	Garnier M, Labreuche Y, Garcia C, Robert M, Nicolas JL. 2007. Evidence for the involvement of pathogenic bacteria in summer mortalities of the Pacific oyster Crassostrea gigas. Microb Ecol 53:187-196.
20	Cano-Gomez A, Goulden EF, Owens L, Hoj L. 2010. Vibrio owensii sp. nov., isolated from cultured crustaceans in Australia. FEMS Microbiol Lett 302:175-181.
21	Macian MC, Garay E, Grimont PA, Pujalte MJ. 2004. Vibrio ponticus sp. nov., a neighbour of V fluvialis-V. furnissii clade, isolated from gilthead sea bream, mussels and seawater. Syst Appl Microbiol 27:535-540.
22	Rameshkumar N, Fukui Y, Sawabe T, Nair S. 2008. Vibrio porteresiae sp. nov., a diazotrophic bacterium isolated from a mangrove-associated wild rice (Porteresia coarctata Tateoka). Int J Syst Evol Microbiol 58:1608-1615.
23	Kumar NR, Nair S. 2007. Vibrio rhizosphaerae sp. nov., a red-pigmented bacterium that antagonizes phytopathogenic bacteria. Int J Syst Evol Microbiol 57:2241-2246.
24	Shieh WY, Chen YW, Chaw SM, Chiu HH. 2003. Vibrio ruber sp. nov., a red, facultatively anaerobic, marine bacterium isolated from sea water. Int J Syst Evol Microbiol 53:479-484.
25	Yumo I, Iwata H, Sawabe T, Ueno K, Ichise N, Matsuyama H, Okuyama H, Kawasaki K. 1999. Characterization of a facultatively psycrophilic bacterium, Vibrio rumoiensis sp. nov., that exhibits high catalase activity. Applied and Environmental Microbiology 65:67-72.
26	Gomez-Gil B, Fajer-Avila E, Pascual J, Macian MC, Pujalte MJ, Garay E, Roque A. 2008. Vibrio sinaloensis sp. nov., isolated from the spotted rose snapper, Lutjanus guttatus Steindachner, 1869. Int J Syst Evol Microbiol 58:1621-1624.
27	Hayashi K, Moriwaki J, Sawabe T, Thompson FL, Swings J, Gudkovs N, Christen R, Ezura Y. 2003. Vibrio superstes sp. nov., isolated from the gut of Australian abalones Haliotis laevigata and Haliotis rubra. Int J Syst Evol Microbiol 53:1813-1817.
28	Sawabe T, Ogura Y, Matsumura Y, Feng G, Amin AR, Mino S, Nakagawa S, Sawabe T, Kumar R, Fukui Y, Satomi M, Matsushima R, Thompson FL, Gomez-Gil B, Christen R, Maruyama F, Kurokawa K, Hayashi T. 2013. Updating the Vibrio clades defined by multilocus sequence phylogeny: proposal of eight new clades, and the description of Vibrio tritonius sp. nov. Front Microbiol 4:414.
29	Dyksterhouse SE, Gray JP, Herwig RP, Lara JC, Staley JT. 1995. Cycloclasticus pugetii gen. nov., sp. nov., an aromatic hydrocarbon-degrading bacterium from marine sediments. International Journal of Systematic Bacteriology 45:116-123.
30	Takai K, Hirayama H, Nakagawa T, Suzuki Y, Nealson KH, Horikoshi K. 2004. Thiomicrospira thermophila sp. nov., a novel microaerobic, thermotolerant, sulfur-oxidizing chemolithomixotroph isolated from a deep-sea hydrothermal fumarole in the TOTO caldera, Mariana Arc, Western Pacific. Int J Syst Evol Microbiol 54:2325-2333.
31	Muyzer G, Tesks A, Wirsen CO, Jannasch HW. 1995. Phylogenetic relationships of Thiomicrospira species and their identification in deep-sea hydrothermal vent samples by denaruting gradient gel electrophoresis of 16S rDNA fragments. Arch Microbiol 164:165-172.
32	Sorokin DY, Tourova TP, Kolganova TV, Spiridonova EM, Berg IA, Muyzer G. 2006. Thiomicrospira halophila sp. nov., a moderately halophilic, obligately chemolithoautotrophic, sulfur-oxidizing bacterium from hypersaline lakes. Int J Syst Evol Microbiol 56:2375-2380.
33	Brinkhoff T, Muyzer G. 1997. Increased species diversity and extended habitat range of sulfur-oxidizing Thiomirospira spp. Applied and Environmental Microbiology 63:3789-3796.
34	Nishihara H, Yaguchi T, Chung SY, Suzuki K, Yanagi M, Yamasato K, Kodama T, Igarashi Y. 1998. Phylogenetic position of an obligately chemoautotrophic, marine hydrogen-oxidizing bacterium, Hydrogenovibrio marinus, on the basis of 16S rRNA gene sequences and two form I RuBisCO gene sequences. Arch Microbiol 169:364-368.
35	Doronina NV, Darmaeva TD, Trotsenko YA. 2003. Methylophaga alcalica sp. nov., a novel alkaliphilic and moderately halophilic, obligately methylotrophic bacterium from an East Mongolian saline soda lake. Int J Syst Evol Microbiol 53:223-229.
36	Kim HG, Doronina NV, Trotsenko YA, Kim SW. 2007. Methylophaga aminisulfidivorans sp. nov., a restricted facultatively methylotrophic marine bacterium. Int J Syst Evol Microbiol 57:2096-2101.
37	Auclair J, Lepine F, Parent S, Villemur R. 2010. Dissimilatory reduction of nitrate in seawater by a Methylophaga strain containing two highly divergent narG sequences. ISME J 4:1302-1313.
38	Antony CP, Doronina NV, Boden R, Trotsenko YA, Shouche YS, Murrell JC. 2012. Methylophaga lonarensis sp. nov., a moderately haloalkaliphilic methylotroph isolated from the soda lake sediments of a meteorite impact crater. Int J Syst Evol Microbiol 62:1613-1618.
39	Villeneuve C, Martineau C, Mauffrey F, Villemur R. 2012. Complete genome sequences of Methylophaga sp. strain JAM1 and Methylophaga sp. strain JAM7. J Bacteriol 194:4126-4127.
40	Schafer H. 2007. Isolation of Methylophaga spp. from marine dimethylsulfide-degrading enrichment cultures and identification of polypeptides induced during growth on dimethylsulfide. Appl Environ Microbiol 73:2580-2591.
41	Fryer JL, Lannan CN, Giovannoni SJ, Wood ND. 1992. Piscirickettsia salmonis gen. nov., sp. nov., the causative agent of an epizootic disease in salmonid fishes. International Journal of Systematic Bacteriology 42:120-126.
42	Boden R, Scott KM, Rae AW, Hutt LP. 2017. Reclassification of Thiomicrospira hydrogeniphila (Watsuji et al. 2016) to Thiomicrorhabdus hydrogeniphila comb. nov., with emended description of Thiomicrorhabdus (Boden et al., 2017). Int J Syst Evol Microbiol 67:4205-4209.
43	Knittel K, Kuever J, Meyerdierks A, Meinke R, Amann R, Brinkhoff T. 2005. Thiomicrospira arctica sp. nov. and Thiomicrospira psychrophila sp. nov., psychrophilic, obligately chemolithoautotrophic, sulfur-oxidizing bacteria isolated from marine Arctic sediments. Int J Syst Evol Microbiol 55:781-786.
44	Sorokin DY, Lysenko AM, Mityushina LL, Tourova TP, Jones BE, Rainey FA, Robertson LA, Kuenen GJ. 2001. Thioalkalimicrobium aerophilum gen. nov., sp. nov. and Thioalkalimicrobium sibericum sp. nov., and Thioalkalivibrio versutus gen. nov., sp. nov., Thioalkalivibrio nitratis sp. nov. and Thioalkalivibrio denitrificans sp. nov., novel obligately alkaliphilic and obligately chemolithoautotrophic sul…
45	Sorokin DY. 2002. Thioalkalimicrobium cyclicum sp. nov. and Thioalkalivibrio jannaschii sp. nov., novel species of haloalkaliphilic, obligately chemolithoautotrophic sulfur-oxidizing bacteria from hypersaline alkaline Mono Lake (California). International Journal of Systematic and Evolutionary Microbiology 52:913-920.
46	Sievert SM, Scott KM, Klotz MG, Chain PS, Hauser LJ, Hemp J, Hugler M, Land M, Lapidus A, Larimer FW, Lucas S, Malfatti SA, Meyer F, Paulsen IT, Ren Q, Simon J, Class USFG. 2008. Genome of the epsilonproteobacterial chemolithoautotroph Sulfurimonas denitrificans. Appl Environ Microbiol 74:1145-1156.
47	Sorokin DY, Foti M, Pinkart HC, Muyzer G. 2007. Sulfur-oxidizing bacteria in Soap Lake (Washington State), a meromictic, haloalkaline lake with an unprecedented high sulfide content. Appl Environ Microbiol 73:451-455.
